# Supplementary material for: Gestational Weight Gain Relates to DNA Methylation in Umbilical Cord, Which, In Turn, Associates with Offspring Obesity-Related Parameters
Source: Nutrients. 2023 Jul 17;15(14):3175. doi: 10.3390/nu15143175 (PMC10386148; doi:10.3390/nu15143175)
Supplement: Supplementary file 1 [file nutrients-15-03175-s001.zip › Supplemental Table S3.xlsx]

## Sheet: Table S3
Supplemental Table S3. CpG asssociated with gestational weight gain (GWG) in umbilical cord tissue.
IlmnID	Estimate	OR	Chromosome	Position	Gene	Relation to Gene	Relation to CpG island	Adjusted p-value
cg15896339	-0.0723341	0.93022	1	876249	SAMD11	Body	Island	0.000113833
cg17368944	0.0541649	1.05566	1	895983	NOC2L;KLHL17;KLHL17	TSS1500;5'UTR;1stExon	Island	2.79304e-08
cg13802035	0.0340306	1.03462	1	896316	KLHL17	Body	Island	7.3397e-05
cg21607076	0.0469117	1.04803	1	994582	NA	NA	Island	5.34688e-06
cg12647165	0.030158	1.03062	1	994637	NA	NA	Island	2.13694e-05
cg16632098	0.0555064	1.05708	1	1019524	C1orf159	Body	S_Shore	1.67732e-05
cg15322667	0.0493032	1.05054	1	1026255	C1orf159	Body	N_Shore	3.4691e-05
cg03956833	-0.0598109	0.941943	1	1051711	C1orf159;C1orf159	1stExon;5'UTR	Island	6.05765e-06
cg10177439	0.05951	1.06132	1	1055533	NA	NA	S_Shelf	5.91767e-05
cg02838683	0.0402818	1.0411	1	1063857	NA	NA	NA	3.01736e-05
cg08131937	0.0636206	1.06569	1	1064069	NA	NA	NA	6.75501e-06
cg22512779	0.0510525	1.05238	1	1064122	NA	NA	NA	3.90354e-05
cg26330479	0.0282671	1.02867	1	1104257	MIR429	TSS200	S_Shelf	9.13355e-06
cg09586191	0.0497809	1.05104	1	1149661	TNFRSF4	TSS200	S_Shore	0.000244747
cg21815220	0.0310388	1.03153	1	1150410	TNFRSF4	TSS1500	S_Shore	6.74736e-08
cg03467014	0.0573447	1.05902	1	1158648	SDF4;SDF4	Body;Body	N_Shore	0.000137952
cg18367529	0.0495017	1.05075	1	1161866	SDF4;SDF4	Body;Body	N_Shore	9.82679e-05
cg25731959	0.0455586	1.04661	1	1171952	NA	NA	N_Shore	1.44531e-06
cg02751993	0.0612988	1.06322	1	1183186	FAM132A	TSS1500	S_Shore	0.000128616
cg11229611	0.0330074	1.03356	1	1217103	SCNN1D;SCNN1D	TSS1500;TSS1500	NA	0.000141312
cg27651942	0.0577706	1.05947	1	1217467	SCNN1D;SCNN1D	Body;Body	NA	5.25329e-06
cg26369180	0.0573365	1.05901	1	1246414	PUSL1	Body	N_Shore	0.000102107
cg11847126	0.0424353	1.04335	1	1248233	CPSF3L	Body	Island	0.000223433
cg07313814	0.0425729	1.04349	1	1272398	DVL1	Body	Island	0.000141196
cg12072393	0.0441253	1.04511	1	1273707	DVL1	Body	S_Shore	1.89671e-05
cg09864992	0.042544	1.04346	1	1309161	AURKAIP1;AURKAIP1;AURKAIP1	3'UTR;3'UTR;3'UTR	Island	2.71618e-06
cg19871494	-0.0605269	0.941268	1	1310280	AURKAIP1;AURKAIP1;AURKAIP1	5'UTR;5'UTR;5'UTR	Island	0.000241981
cg24492273	0.0477457	1.0489	1	1378060	VWA1;VWA1	3'UTR;3'UTR	S_Shelf	0.000222726
cg04981940	0.0478024	1.04896	1	1398348	ATAD3C	Body	S_Shelf	0.000220594
cg25210378	-0.055335	0.946168	1	1406663	ATAD3B	TSS1500	N_Shore	0.000238621
cg05049094	0.0666154	1.06888	1	1421098	ATAD3B	Body	S_Shore	8.21911e-05
cg02068237	0.0346052	1.03521	1	1473319	C1orf70	Body	Island	0.000134964
cg07945460	-0.0532896	0.948105	1	1481947	SSU72	Body	NA	4.72167e-05
cg16277776	0.0442125	1.0452	1	1490676	SSU72	Body	S_Shore	2.73954e-06
cg07479014	0.0271292	1.0275	1	1534392	NA	NA	Island	0.00025779
cg11163532	0.0564259	1.05805	1	1683872	NADK	3'UTR	N_Shore	6.90668e-05
cg18854735	-0.0668231	0.935361	1	1822972	GNB1	TSS1500	Island	6.21791e-08
cg17434257	0.0661836	1.06842	1	1846591	CALML6;CALML6	1stExon;5'UTR	N_Shelf	9.47722e-07
cg09859491	0.0541211	1.05561	1	1851542	TMEM52	TSS1500	S_Shore	5.82161e-05
cg06174563	0.0385336	1.03929	1	1851910	TMEM52	TSS1500	S_Shore	0.000197561
cg13168877	0.0447471	1.04576	1	1896470	KIAA1751	Body	Island	4.96149e-05
cg01799930	0.0602351	1.06209	1	1914124	KIAA1751	Body	S_Shore	0.000109079
cg04146995	0.0398206	1.04062	1	2001651	PRKCZ	Body	N_Shelf	4.35681e-05
cg25304754	0.044559	1.04557	1	2014547	PRKCZ;PRKCZ	Body;5'UTR	NA	3.71996e-05
cg19870743	0.0610836	1.06299	1	2097158	PRKCZ;PRKCZ;PRKCZ	Body;Body;Body	NA	7.57695e-06
cg05052194	-0.035811	0.964823	1	2160249	SKI	1stExon	Island	0.000111325
cg01478434	0.0279828	1.02838	1	2178950	SKI	Body	NA	0.000217542
cg06521970	0.021052	1.02128	1	2200890	SKI	Body	NA	7.30366e-05
cg01428928	0.0508758	1.05219	1	2236183	SKI	Body	N_Shore	0.000147306
cg07825369	0.0561727	1.05778	1	2281216	MORN1	Body	NA	3.68797e-06
cg11669283	0.0604563	1.06232	1	2282601	LOC100129534;MORN1	Body;Body	NA	8.8454e-07
cg08130630	0.0533365	1.05478	1	2312475	MORN1	Body	N_Shelf	8.20973e-06
cg00120825	0.0411637	1.04202	1	2338738	PEX10;PEX10	Body;Body	N_Shore	4.75912e-07
cg26857521	0.0425347	1.04345	1	2350123	NA	NA	S_Shelf	8.56327e-10
cg07821364	0.0390888	1.03986	1	2411137	PLCH2	Body	Island	8.24184e-05
cg20739281	0.0363886	1.03706	1	2411240	PLCH2	Body	Island	0.000193136
cg00314892	0.0412402	1.0421	1	2428080	PLCH2	Body	NA	2.81285e-05
cg02083536	0.0505444	1.05184	1	2445356	PANK4	Body	Island	5.38467e-05
cg11393031	0.0684763	1.07088	1	2445527	PANK4	Body	Island	1.18887e-05
cg21929781	0.0408074	1.04165	1	2537748	MMEL1	Body	Island	0.000228064
cg25216300	0.0242998	1.0246	1	2722739	NA	NA	NA	5.13266e-05
cg24074480	0.0710391	1.07362	1	2723015	NA	NA	NA	0.000174945
cg27442613	0.0493077	1.05054	1	2801085	NA	NA	NA	0.000178979
cg19984499	0.0658536	1.06807	1	2880984	NA	NA	NA	9.11009e-05
cg21467989	0.0375452	1.03826	1	2985051	PRDM16;PRDM16;LINC00982;LINC00982	TSS1500;TSS1500;TSS1500;TSS1500	Island	0.000262022
cg04674248	0.0602884	1.06214	1	2999276	PRDM16;PRDM16	Body;Body	N_Shore	0.000178423
cg19706803	0.0315266	1.03203	1	3126033	PRDM16;PRDM16	Body;Body	NA	0.000206934
cg13427179	0.0567883	1.05843	1	3163047	PRDM16;PRDM16	Body;Body	N_Shore	3.73208e-07
cg24879939	0.0719413	1.07459	1	3230647	PRDM16;PRDM16	Body;Body	NA	0.000113767
cg07550869	0.0691703	1.07162	1	3302283	PRDM16;PRDM16	Body;Body	NA	4.77209e-06
cg25052274	0.0586501	1.0604	1	3321139	PRDM16;PRDM16	Body;Body	N_Shore	0.000205351
cg03328107	0.0391983	1.03998	1	3413994	MEGF6	Body	NA	6.18268e-05
cg06176930	0.0619678	1.06393	1	3472695	MEGF6	Body	NA	7.02844e-05
cg14929635	0.0390255	1.0398	1	3528114	MEGF6	TSS200	S_Shore	0.000140283
cg00418943	-0.043141	0.957776	1	3528682	MEGF6	TSS1500	Island	6.98752e-06
cg25616043	0.0462296	1.04731	1	3547534	WDR8	3'UTR	NA	0.000156563
cg05063897	0.0531362	1.05457	1	3654495	TP73-AS1;TP73-AS1;TP73-AS1;TP73-AS1;TP73-AS1	Body;Body;Body;Body;Body	NA	0.000169932
cg00788699	0.0347269	1.03534	1	3680420	CCDC27	Body	NA	5.61386e-05
cg24719086	0.0574726	1.05916	1	3686349	CCDC27	Body	N_Shelf	7.27002e-05
cg22704068	0.0335503	1.03412	1	3689178	LOC388588	TSS200	Island	0.000208433
cg18223469	0.0581007	1.05982	1	3742116	CEP104	Body	NA	1.53401e-05
cg13946191	0.0448162	1.04584	1	3823656	LOC100133612	Body	N_Shore	2.5076e-05
cg09182971	0.0507816	1.05209	1	4187837	NA	NA	NA	1.43305e-06
cg03972745	0.03923	1.04001	1	4222311	NA	NA	S_Shore	0.000126376
cg16349264	0.0389873	1.03976	1	4543275	NA	NA	NA	0.000160871
cg00562969	0.0779201	1.08104	1	4815872	AJAP1;AJAP1	Body;Body	NA	0.000132214
cg04096305	0.0468077	1.04792	1	5809461	NA	NA	NA	0.000144849
cg22012759	0.0316054	1.03211	1	5816986	NA	NA	NA	4.47958e-05
cg04621353	0.0437769	1.04475	1	5917284	NA	NA	NA	4.73534e-05
cg25782784	0.0463938	1.04749	1	5944231	NPHP4;NPHP4;NPHP4;NPHP4	Body;Body;Body;Body	NA	0.00026256
cg02841875	0.050661	1.05197	1	6056063	NA	NA	S_Shelf	7.87285e-05
cg05895952	-0.0307403	0.969727	1	6259693	RPL22	TSS200	Island	3.92745e-05
cg07345250	0.0499071	1.05117	1	6403279	ACOT7;ACOT7;ACOT7;ACOT7	Body;Body;Body;Body	NA	0.000166332
cg14671927	0.0336256	1.0342	1	6415103	ACOT7;ACOT7;ACOT7;ACOT7	Body;Body;Body;Body	NA	9.31573e-05
cg01085974	0.0332204	1.03378	1	6512509	ESPN	Body	N_Shore	0.000112014
cg19900387	0.0454085	1.04646	1	6533368	PLEKHG5;PLEKHG5;PLEKHG5;PLEKHG5;PLEKHG5	Body;Body;Body;Body;Body	S_Shore	1.24002e-05
cg00329748	0.0485763	1.04978	1	7765245	CAMTA1	Body	Island	3.2763e-08
cg11479570	-0.0459314	0.955107	1	8878243	RERE;RERE	TSS1500;TSS1500	S_Shore	0.000201116
cg00562879	0.0577186	1.05942	1	9307378	H6PD	Body	NA	6.98746e-05
cg00095595	0.0260726	1.02642	1	9333486	NA	NA	NA	2.80954e-05
cg02168592	0.0764213	1.07942	1	9416127	SPSB1	Body	Island	9.15787e-07
cg21643298	0.0552576	1.05681	1	9683340	NA	NA	N_Shelf	3.69998e-05
cg20681184	0.0458345	1.0469	1	9750813	PIK3CD	5'UTR	S_Shore	0.000148664
cg24685471	0.0570727	1.05873	1	9907275	NA	NA	NA	0.000195732
cg17972631	0.037605	1.03832	1	9970653	CTNNBIP1;CTNNBIP1	TSS1500;TSS1500	Island	2.43027e-05
cg04585221	0.0321302	1.03265	1	10673218	PEX14	Body	NA	0.000195402
cg08233833	0.0635242	1.06559	1	10725237	CASZ1;CASZ1	Body;Body	Island	0.00026282
cg09692769	0.0471996	1.04833	1	10836110	CASZ1;CASZ1	5'UTR;5'UTR	NA	4.94559e-05
cg04508216	0.0456594	1.04672	1	11107452	MASP2;MASP2	TSS200;TSS200	NA	1.26226e-05
cg07139317	-0.0839365	0.91949	1	11333383	UBIAD1;UBIAD1	1stExon;5'UTR	Island	3.81087e-05
cg07803781	-0.0765175	0.926337	1	11333577	UBIAD1;UBIAD1	1stExon;5'UTR	S_Shore	2.07227e-05
cg03322740	0.0258517	1.02619	1	11594790	PTCHD2	Body	N_Shore	0.000156939
cg02334370	0.0381495	1.03889	1	11751781	C1orf187;MAD2L2;C1orf187	1stExon;TSS200;5'UTR	Island	2.21676e-07
cg19138139	0.0447511	1.04577	1	11947665	NA	NA	NA	0.000122553
cg02997342	0.0302192	1.03068	1	12630273	DHRS3	Body	NA	0.000129215
cg16911819	0.0457462	1.04681	1	14105506	PRDM2;PRDM2;PRDM2;PRDM2	Body;Body;Body;Body	NA	0.000166829
cg20299399	0.0407143	1.04155	1	15237260	KIAA1026;KIAA1026	Body;Body	NA	9.36143e-06
cg12001281	0.0451815	1.04622	1	15404448	KAZN	Body	NA	0.000151002
cg03339674	0.0613914	1.06331	1	16058504	PLEKHM2	Body	Island	0.000252351
cg16626967	-0.0354277	0.965193	1	16068861	TMEM82	TSS200	N_Shore	1.77533e-05
cg00346501	0.0791318	1.08235	1	16073336	TMEM82	Body	Island	2.53692e-06
cg23628968	-0.0582974	0.943369	1	16173890	SPEN;FLJ37453	TSS1500;Body	Island	0.000138686
cg26334507	0.0354113	1.03605	1	16275539	ZBTB17	5'UTR	S_Shelf	9.20065e-05
cg00068433	0.0440994	1.04509	1	16540130	ARHGEF19	TSS1500	N_Shelf	0.000101275
cg16680438	0.0603446	1.0622	1	16553549	NA	NA	Island	1.5184e-07
cg13758666	-0.0629361	0.939003	1	16826099	NA	NA	Island	0.00020259
cg15209908	0.0395817	1.04038	1	17247699	CROCC	TSS1500	NA	0.000145869
cg08222153	0.0435259	1.04449	1	17247915	CROCC	TSS1500	NA	0.000242914
cg03341821	0.0393935	1.04018	1	17272419	CROCC	Body	NA	0.000240019
cg17944918	0.0475627	1.04871	1	17716104	PADI6	Body	NA	3.06015e-05
cg08822771	0.0442612	1.04526	1	17889263	ARHGEF10L	5'UTR	NA	4.99124e-05
cg14236898	0.0639007	1.06599	1	17937104	ARHGEF10L;ARHGEF10L	Body;Body	NA	8.24634e-05
cg03812136	0.0323033	1.03283	1	18217223	NA	NA	NA	0.000249103
cg02395184	0.0722043	1.07487	1	18432400	NA	NA	N_Shore	0.000146758
cg26661034	0.0455634	1.04662	1	18957335	PAX7;PAX7;PAX7	TSS200;TSS200;TSS200	Island	0.000130903
cg16405019	-0.0400058	0.960784	1	18959625	PAX7;PAX7;PAX7	Body;Body;Body	Island	0.000205901
cg03920235	0.0408953	1.04174	1	19223031	ALDH4A1;ALDH4A1	Body;Body	NA	0.0001119
cg13453196	0.0392135	1.03999	1	19416676	UBR4	Body	NA	0.000129108
cg13555004	0.0517445	1.05311	1	19641698	PQLC2;PQLC2;PQLC2	5'UTR;5'UTR;5'UTR	S_Shelf	3.48133e-05
cg15100209	0.0516239	1.05298	1	19670446	CAPZB	Body	NA	0.000193813
cg05771261	-0.0477218	0.953399	1	20879286	FAM43B;FAM43B	1stExon;5'UTR	Island	0.00016038
cg27298817	0.0453266	1.04637	1	21742753	NA	NA	NA	0.000264548
cg21682207	0.0553065	1.05686	1	21953081	RAP1GAP;RAP1GAP;RAP1GAP	Body;5'UTR;5'UTR	S_Shelf	8.33193e-05
cg11818031	0.0425948	1.04351	1	22175403	HSPG2	Body	NA	0.000231047
cg24646445	0.0591093	1.06089	1	22584682	NA	NA	NA	0.000165817
cg11360267	0.0502103	1.05149	1	22842498	ZBTB40;ZBTB40	Body;Body	NA	7.66502e-05
cg00177127	0.0427998	1.04373	1	22927146	EPHA8	Body	Island	1.65558e-06
cg25394625	0.0445709	1.04558	1	22930093	NA	NA	S_Shelf	9.98383e-05
cg03562766	0.0370818	1.03778	1	23698478	NA	NA	S_Shelf	2.44653e-05
cg08263226	0.0328353	1.03338	1	23881409	NA	NA	Island	5.74476e-05
cg19362328	-0.0306116	0.969852	1	24740239	NA	NA	Island	0.000178925
cg15711976	0.0358043	1.03645	1	25230218	RUNX3;RUNX3	Body;Body	S_Shore	0.000137857
cg15384488	0.0464293	1.04752	1	25287239	RUNX3	Body	NA	4.46511e-06
cg04857037	0.0620738	1.06404	1	26136971	SEPN1;SEPN1	Body;Body	NA	5.83744e-05
cg20845544	-0.0327778	0.967754	1	26185473	C1orf135	Body	Island	4.1985e-06
cg19895786	-0.0500263	0.951204	1	26373006	SLC30A2;SLC30A2	TSS1500;TSS1500	Island	0.000120215
cg13690126	0.0561176	1.05772	1	26502524	CNKSR1;CNKSR1	TSS1500;TSS1500	NA	0.000157038
cg11060073	0.0440143	1.045	1	26513944	CNKSR1;CNKSR1;CNKSR1	Body;Body;Body	NA	3.20559e-05
cg11371681	-0.0406202	0.960194	1	26606896	SH3BGRL3	Body	Island	0.000161466
cg22114934	0.0569281	1.05858	1	26645093	CD52;UBXN11	Body;TSS1500	NA	0.000245882
cg12806381	-0.0730294	0.929573	1	27114177	PIGV	TSS1500	Island	1.41783e-05
cg04804803	0.0598521	1.06168	1	27218911	GPATCH3;GPATCH3	Body;ExonBnd	S_Shore	7.39304e-05
cg20486246	-0.0486429	0.952521	1	27338787	FAM46B	Body	N_Shore	0.000193582
cg13988316	0.0536819	1.05515	1	27397005	NA	NA	NA	3.6146e-06
cg09792696	0.0530839	1.05452	1	27633479	WDTC1	3'UTR	NA	4.94808e-05
cg17107840	0.0513069	1.05265	1	27688462	MAP3K6	Body	S_Shore	5.7707e-05
cg06361006	0.0522342	1.05362	1	27689976	MAP3K6	Body	N_Shelf	0.000166758
cg26894259	-0.0287719	0.971638	1	27817246	WASF2	TSS1500	S_Shore	8.12478e-05
cg12289427	0.0675796	1.06992	1	27828177	NA	NA	NA	5.41276e-07
cg20594135	0.0242781	1.02458	1	27886402	AHDC1	5'UTR	NA	6.95154e-05
cg18186552	0.0462114	1.0473	1	28053278	FAM76A;FAM76A;FAM76A;FAM76A;FAM76A	Body;Body;Body;Body;Body	S_Shore	3.08355e-07
cg04788931	-0.0260311	0.974305	1	28241327	RPA2	TSS200	Island	9.47569e-05
cg03765260	0.0531162	1.05455	1	28423399	LOC653566	TSS1500	NA	0.000180355
cg08935021	-0.0323332	0.968184	1	28832541	SNHG3-RCC1;SNHG3-RCC1;SNHG3;SNHG3-RCC1;SNHG3-RCC1	Body;1stExon;Body;Body;5'UTR	NA	1.03592e-05
cg12549954	0.0348238	1.03544	1	28846914	RCC1;RCC1;RCC1;RCC1;RCC1;RCC1	5'UTR;5'UTR;5'UTR;5'UTR;Body;Body	S_Shore	0.000244885
cg04606722	0.0841748	1.08782	1	28918161	RAB42	TSS1500	N_Shore	5.1427e-05
cg04844693	0.0658348	1.06805	1	29240554	EPB41;EPB41;EPB41;EPB41;EPB41;EPB41	5'UTR;5'UTR;5'UTR;TSS1500;5'UTR;5'UTR	N_Shore	0.000115024
cg18135767	0.0588295	1.06059	1	29520310	MECR;MECR	3'UTR;3'UTR	NA	0.000113566
cg06474489	0.0465882	1.04769	1	29633653	PTPRU;PTPRU;PTPRU;PTPRU;PTPRU;PTPRU	ExonBnd;ExonBnd;Body;Body;Body;Body	NA	6.38367e-05
cg02551301	0.045126	1.04616	1	29645881	PTPRU;PTPRU;PTPRU;PTPRU	Body;Body;Body;Body	NA	0.000223529
cg16477695	0.0377283	1.03845	1	30227916	NA	NA	NA	2.80367e-05
cg13620235	0.0397802	1.04058	1	30608324	NA	NA	NA	5.59749e-05
cg12864581	0.068747	1.07117	1	31660916	NKAIN1	1stExon	NA	7.31545e-06
cg03484533	-0.0644252	0.937606	1	31846491	FABP3	TSS1500	NA	0.000120159
cg26360484	-0.0693543	0.932996	1	31885806	SERINC2	TSS200	Island	7.22193e-06
cg24947847	-0.0696809	0.932691	1	31886489	SERINC2;SERINC2;SERINC2;SERINC2;SERINC2	TSS200;TSS200;Body;Body;Body	Island	0.000163023
cg20784098	0.0361377	1.0368	1	32157059	COL16A1	Body	NA	9.23576e-05
cg05252243	0.0497314	1.05099	1	32196977	ADGRB2;ADGRB2	Body;Body	NA	0.000157827
cg02825215	0.0469873	1.04811	1	32237423	NA	NA	N_Shore	4.75386e-06
cg07947531	0.0495861	1.05084	1	32252266	NA	NA	N_Shore	9.41673e-06
cg17517854	-0.0552122	0.946284	1	32645323	TXLNA	TSS200	Island	3.24456e-05
cg04311227	-0.0484079	0.952745	1	32860059	BSDC1;BSDC1;BSDC1;BSDC1;BSDC1;BSDC1;BSDC1;BSDC1	1stExon;5'UTR;5'UTR;1stExon;5'UTR;1stExon;1stExon;5'UTR	Island	0.000157564
cg26469937	0.0655964	1.0678	1	33206390	KIAA1522	TSS1500	N_Shore	0.000260407
cg26698340	0.0423731	1.04328	1	35254788	NA	NA	N_Shelf	4.28065e-06
cg12066726	0.0464549	1.04755	1	35297677	NA	NA	NA	0.000143727
cg16870222	0.0223154	1.02257	1	35369917	DLGAP3	Body	NA	0.000233789
cg15822157	0.0355629	1.0362	1	35413360	NA	NA	NA	4.29162e-05
cg11730961	-0.0616229	0.940237	1	35658733	SFPQ;SFPQ	1stExon;5'UTR	Island	0.000219404
cg17333470	0.0585054	1.06025	1	35901407	KIAA0319L	Body	NA	2.89328e-05
cg10398408	-0.0730875	0.92952	1	36023428	NCDN;NCDN;NCDN;KIAA0319L;NCDN;NCDN;NCDN	1stExon;5'UTR;1stExon;TSS1500;5'UTR;1stExon;5'UTR	Island	0.000158415
cg09070503	-0.022914	0.977346	1	36107132	PSMB2;PSMB2	1stExon;5'UTR	Island	0.000247326
cg01954647	-0.0405374	0.960273	1	36622515	TRAPPC3;MAP7D1;MAP7D1;MAP7D1	TSS1500;Body;Body;Body	S_Shore	9.15876e-05
cg11984187	0.0441095	1.0451	1	36785205	SH3D21;SH3D21	Body;Body	N_Shore	0.000217696
cg11288688	0.0464402	1.04754	1	37078342	NA	NA	NA	0.000131131
cg06608966	0.0418901	1.04278	1	37261651	GRIK3	3'UTR	NA	0.000249045
cg01796781	-0.0793792	0.92369	1	38231768	EPHA10;EPHA10	TSS1500;TSS1500	S_Shore	0.000128523
cg15484803	0.0589759	1.06075	1	38258433	MANEAL;MANEAL	TSS1500;TSS1500	N_Shore	4.69439e-05
cg25609528	0.057177	1.05884	1	38510182	POU3F1;POU3F1	3'UTR;1stExon	Island	0.000242974
cg10412763	0.0640511	1.06615	1	38595432	NA	NA	NA	0.000229729
cg19857737	-0.0277411	0.97264	1	39044238	NA	NA	Island	0.000105085
cg08867767	0.0194748	1.01967	1	39342651	GJA9	5'UTR	S_Shelf	6.14203e-05
cg04571984	0.0517907	1.05316	1	39993486	BMP8A;LOC728448	3'UTR;Body	NA	0.00025073
cg20818305	0.0475534	1.0487	1	40222175	PPIE;PPIE;PPIE;PPIE;PPIE	3'UTR;Body;Body;Body;Body	NA	3.60138e-05
cg03058862	0.0429872	1.04392	1	40725250	ZMPSTE24	Body	S_Shore	0.000124919
cg11819765	0.0491577	1.05039	1	40878487	SMAP2;SMAP2;SMAP2;SMAP2	Body;Body;Body;Body	NA	1.57015e-05
cg00947801	0.0525543	1.05396	1	41024905	NA	NA	NA	3.52081e-05
cg03017091	0.0521328	1.05352	1	41119283	RIMS3	5'UTR	N_Shore	1.776e-05
cg01276323	0.0548995	1.05643	1	41282145	KCNQ4;KCNQ4	Body;Body	N_Shore	9.61413e-07
cg05646865	0.0473813	1.04852	1	41486908	SLFNL1;SLFNL1	5'UTR;5'UTR	S_Shelf	0.000215867
cg11382251	-0.0403548	0.960449	1	42928894	PPCS	Body	Island	0.000160412
cg22108024	-0.104466	0.900806	1	43613150	FAM183A	TSS1500	N_Shore	9.30486e-06
cg20991612	-0.0638817	0.938116	1	43613606	FAM183A;FAM183A	1stExon;5'UTR	Island	0.000223282
cg02668051	0.0677314	1.07008	1	43888546	KIAA0467	TSS1500	NA	1.23527e-05
cg19710386	0.042023	1.04292	1	44038390	PTPRF;PTPRF	Body;Body	NA	0.000186287
cg14209576	0.0571204	1.05878	1	44087631	PTPRF;PTPRF	Body;Body	NA	0.000219431
cg12860426	0.0451396	1.04617	1	45012293	RNF220	Body	NA	0.000172165
cg09631473	0.0612252	1.06314	1	45225999	KIF2C;KIF2C;KIF2C;KIF2C	Body;Body;Body;Body	NA	2.79761e-06
cg02299542	-0.044174	0.956787	1	45241296	SNORD55;SNORD46;RPS8	TSS1500;TSS1500;Body	Island	0.000216662
cg10164640	-0.069789	0.932591	1	45792557	HPDL;HPDL	1stExon;5'UTR	Island	5.84812e-06
cg16593917	-0.0290252	0.971392	1	45793300	HPDL	1stExon	Island	2.92997e-06
cg20122038	0.03097	1.03145	1	46663160	POMGNT1;POMGNT1;POMGNT1;POMGNT1;POMGNT1;POMGNT1	1stExon;1stExon;5'UTR;Body;Body;5'UTR	NA	0.000265175
cg08259313	0.0390181	1.03979	1	46806025	NSUN4	TSS1500	N_Shore	8.44708e-05
cg07168328	0.0345986	1.0352	1	46871232	FAAH	Body	NA	8.99018e-05
cg00346985	-0.037268	0.963418	1	46940516	NA	NA	S_Shore	0.000119262
cg21010407	-0.0671031	0.935099	1	46955679	NA	NA	Island	4.90307e-05
cg18164611	-0.079785	0.923315	1	46958628	NA	NA	S_Shore	8.68214e-05
cg16076997	-0.0509099	0.950364	1	47905067	FOXD2	1stExon	Island	3.76957e-05
cg22234394	0.0574335	1.05911	1	49224936	BEND5;BEND5;BEND5;AGBL4	ExonBnd;Body;5'UTR;Body	NA	0.000223171
cg00945234	-0.0648256	0.937231	1	50886411	DMRTA2	Body	Island	1.56616e-05
cg02431098	-0.0929115	0.911274	1	51425775	FAF1;FAF1	1stExon;5'UTR	Island	1.83379e-07
cg01161961	0.0462844	1.04737	1	52563897	NA	NA	NA	1.33428e-06
cg12703737	0.0489567	1.05017	1	52825894	CC2D1B;CC2D1B	ExonBnd;Body	NA	6.11293e-05
cg06715340	-0.0241375	0.976151	1	52832017	CC2D1B	TSS200	Island	6.20835e-05
cg00579409	-0.0325672	0.967957	1	52869541	PRPF38A;ORC1L	TSS1500;5'UTR	N_Shore	7.69403e-05
cg00298020	-0.0357255	0.964905	1	52870154	ORC1L;PRPF38A	TSS200;TSS200	Island	5.69826e-05
cg03609269	-0.0546045	0.94686	1	53393023	SCP2;SCP2;SCP2;SCP2	5'UTR;1stExon;1stExon;5'UTR	Island	4.8006e-08
cg15526153	0.0428804	1.04381	1	53559001	SLC1A7	Body	S_Shore	5.3832e-06
cg09551072	0.0395157	1.04031	1	53567678	SLC1A7	Body	NA	0.000164645
cg06645987	0.0355235	1.03616	1	53928411	DMRTB1	Body	S_Shelf	3.31891e-05
cg06806477	0.0432286	1.04418	1	54002750	GLIS1	Body	NA	0.000211963
cg05927190	-0.122701	0.884528	1	54203548	NA	NA	Island	5.1188e-05
cg19526600	0.0345206	1.03512	1	54360115	DIO1;DIO1;DIO1;DIO1	1stExon;1stExon;Body;1stExon	NA	5.85699e-05
cg01877155	0.0569747	1.05863	1	55307556	C1orf177;C1orf177	3'UTR;3'UTR	NA	3.58747e-05
cg04697620	-0.0207315	0.979482	1	55681237	USP24;LOC100507634	TSS200;Body	Island	0.00012437
cg08959771	0.0488776	1.05009	1	56656917	NA	NA	NA	0.000258798
cg00848728	-0.0724153	0.930145	1	58716018	DAB1;DAB1	5'UTR;1stExon	Island	6.57703e-06
cg16661813	-0.0273581	0.973013	1	59012392	OMA1;OMA1	5'UTR;1stExon	Island	0.00023081
cg01909487	-0.0546081	0.946856	1	59249911	JUN	TSS200	Island	8.25484e-05
cg26254792	-0.0711632	0.93131	1	60280088	HOOK1	TSS1500	N_Shore	6.5961e-05
cg00812299	-0.0257666	0.974563	1	61508853	NA	NA	Island	5.24298e-05
cg01051545	-0.0571979	0.944407	1	61508955	NA	NA	Island	4.24714e-05
cg11672180	-0.036447	0.964209	1	63783403	LINC00466	TSS1500	Island	0.000209931
cg26315985	-0.0973964	0.907196	1	65363870	JAK1	5'UTR	NA	2.69225e-05
cg00820294	0.0445737	1.04558	1	68581874	GNG12-AS1;WLS	Body;Body	NA	0.00015116
cg20785136	-0.0708356	0.931615	1	71513789	PTGER3;PTGER3;PTGER3;PTGER3;PTGER3;PTGER3;PTGER3;PTGER3;PTGER3;PTGER3	TSS1500;TSS1500;TSS1500;TSS1500;TSS1500;TSS1500;TSS1500;TSS1500;TSS1500;TSS1500	Island	9.79444e-07
cg20594809	-0.07882	0.924206	1	75594531	LHX8	5'UTR	N_Shore	3.3634e-05
cg20763723	0.053751	1.05522	1	76097842	NA	NA	NA	3.97012e-06
cg26557896	0.0439766	1.04496	1	77165565	NA	NA	NA	1.21357e-05
cg13089318	0.034897	1.03551	1	80961776	NA	NA	NA	1.31308e-05
cg10701253	0.0246187	1.02492	1	83242584	NA	NA	NA	0.000153971
cg07805730	-0.0319543	0.968551	1	85156430	SSX2IP;SSX2IP;SSX2IP;SSX2IP;SSX2IP	TSS200;TSS200;TSS1500;TSS200;TSS1500	Island	0.000189931
cg09369316	-0.0394235	0.961344	1	85462700	MCOLN2;MCOLN2	5'UTR;1stExon	Island	0.000113619
cg23533703	-0.0499811	0.951247	1	85741866	BCL10	Body	Island	0.000139595
cg10042178	-0.0501181	0.951117	1	87794589	LMO4;LMO4	1stExon;5'UTR	Island	6.54173e-05
cg27290394	-0.0597811	0.941971	1	92950244	GFI1;GFI1;GFI1	5'UTR;5'UTR;TSS1500	Island	0.000130476
cg07968720	-0.0359591	0.96468	1	92950836	GFI1;GFI1;GFI1	5'UTR;5'UTR;TSS1500	Island	9.50279e-05
cg19354851	-0.0377796	0.962925	1	94375246	GCLM	TSS1500	Island	0.000259006
cg03064968	-0.0484703	0.952686	1	94883526	ABCD3;ABCD3	TSS1500;TSS1500	Island	7.23698e-05
cg07816888	0.0856203	1.08939	1	100853695	CDC14A;CDC14A;CDC14A	Body;Body;Body	NA	0.000202525
cg03549293	0.0521077	1.05349	1	101166162	NA	NA	NA	0.000182859
cg01065905	0.0615228	1.06345	1	101416548	SLC30A7;SLC30A7	Body;Body	NA	6.09567e-05
cg06543087	-0.0670134	0.935183	1	108508548	VAV3	TSS1500	S_Shore	0.000144224
cg22365946	0.0536493	1.05511	1	110050721	AMIGO1	Body	N_Shore	9.07008e-05
cg08739244	0.0493145	1.05055	1	110171630	AMPD2;AMPD2;AMPD2	Body;Body;Body	NA	0.00016493
cg06281016	0.0554964	1.05707	1	110307811	EPS8L3;EPS8L3;EPS8L3	TSS1500;TSS1500;TSS1500	NA	9.43012e-06
cg06455470	-0.0462623	0.954791	1	110627127	NA	NA	Island	0.000130109
cg01994893	0.0568308	1.05848	1	110654633	UBL4B	TSS1500	NA	3.40966e-05
cg24835545	0.0450591	1.04609	1	110761524	KCNC4;KCNC4;KCNC4	Body;Body;Body	NA	8.59207e-06
cg20584085	-0.0601538	0.94162	1	112282390	FAM212B;FAM212B-AS1;FAM212B-AS1;FAM212B	TSS1500;TSS200;TSS200;Body	Island	7.32574e-06
cg03610889	0.0401099	1.04093	1	113239314	MOV10;MOV10;MOV10	Body;Body;Body	NA	3.27617e-05
cg19936157	-0.0443975	0.956574	1	113287238	NA	NA	S_Shore	5.5244e-05
cg13923645	0.0542209	1.05572	1	113290669	NA	NA	S_Shelf	3.61708e-05
cg11716640	-0.0541865	0.947255	1	113933411	MAGI3;MAGI3	TSS200;TSS200	Island	6.68197e-05
cg05139111	-0.0610983	0.940731	1	114301887	PHTF1	TSS200	Island	0.00012868
cg01567634	-0.0482884	0.952859	1	114696671	SYT6	TSS200	Island	6.37387e-05
cg22157717	0.0663009	1.06855	1	115580316	NA	NA	NA	6.6953e-05
cg27442412	-0.0560361	0.945505	1	115632570	TSPAN2	TSS1500	Island	6.06788e-05
cg13500499	0.036575	1.03725	1	115656433	NA	NA	NA	9.85075e-05
cg11313410	0.0775953	1.08069	1	116771651	NA	NA	NA	2.13214e-05
cg10317628	-0.076635	0.926228	1	117113342	CD58;CD58;CD58	Body;Body;Body	Island	2.68486e-05
cg06611375	-0.0271159	0.973248	1	117602117	TTF2;LOC101929099	TSS1500;TSS200	N_Shore	0.000135169
cg00426921	-0.0336007	0.966958	1	120254845	PHGDH	Body	Island	0.000258416
cg07874730	0.0412514	1.04211	1	120281395	PHGDH	Body	NA	0.000195618
cg19532028	0.0316138	1.03212	1	144592506	NBPF20	Body	N_Shore	8.11071e-05
cg03866074	-0.080895	0.922291	1	144931476	PDE4DIP;PDE4DIP;PDE4DIP	1stExon;Body;Body	Island	1.17675e-08
cg08301542	-0.117888	0.888795	1	145096567	SEC22B	1stExon	Island	0.000139857
cg10888630	0.0625277	1.06452	1	145145245	NBPF20;NBPF9	Body;Body	NA	0.000202089
cg00953211	0.0499448	1.05121	1	145414709	HFE2;HFE2;HFE2;HFE2	5'UTR;5'UTR;5'UTR;5'UTR	N_Shore	0.000200519
cg03805558	-0.0266632	0.973689	1	145516406	PEX11B;GNRHR2;GNRHR2;PEX11B;GNRHR2;PEX11B;PEX11B;PEX11B;NBPF20;NBPF10;NBPF10	TSS1500;TSS1500;TSS1500;1stExon;TSS1500;TSS200;Body;Body;Body;Body;Body	Island	0.000101744
cg06233909	0.0414011	1.04227	1	145704303	CD160;CD160;NBPF20;NBPF10;NBPF10	Body;Body;Body;Body;Body	NA	2.85483e-06
cg08639839	0.0354675	1.0361	1	149069849	NA	NA	NA	0.000155163
cg04140924	-0.0518745	0.949448	1	149857337	HIST2H2BE;HIST2H2AC;HIST2H2BE	1stExon;TSS1500;3'UTR	N_Shore	0.000264316
cg20164915	-0.055997	0.945542	1	149871167	BOLA1;BOLA1	1stExon;5'UTR	Island	0.00017652
cg15475586	0.0311183	1.03161	1	150240152	APH1A;APH1A;APH1A;APH1A;APH1A;APH1A;APH1A	Body;Body;Body;Body;Body;Body;Body	N_Shore	2.659e-05
cg10124491	-0.0527868	0.948582	1	151042967	GABPB2	TSS200	Island	0.000180357
cg23274217	0.0421247	1.04302	1	151259504	ZNF687	Body	S_Shelf	8.46771e-05
cg07841059	0.0648815	1.06703	1	151267394	PI4KB	Body	NA	2.45647e-06
cg08026631	-0.0581298	0.943527	1	151372335	PSMB4	Body	Island	0.000184997
cg11826852	0.0611948	1.06311	1	151682641	CELF3;CELF3;CELF3;CELF3;CELF3	Body;Body;Body;Body;Body	NA	0.00021042
cg25421108	-0.0278204	0.972563	1	151735947	OAZ3;OAZ3;MRPL9;MRPL9;MRPL9	Body;TSS200;1stExon;1stExon;Body	Island	0.000128669
cg21441945	0.0455103	1.04656	1	151737704	OAZ3;OAZ3	Body;TSS1500	S_Shore	2.00195e-05
cg01062247	0.0390379	1.03981	1	151825974	THEM5	1stExon	NA	7.15711e-05
cg18287591	-0.0293727	0.971054	1	152085133	TCHH	Body	Island	0.000100824
cg16685662	0.0409767	1.04183	1	152189067	HRNR	Body	Island	0.000110384
cg09027266	0.0612288	1.06314	1	153662438	NPR1	Body	Island	5.28788e-05
cg10594585	0.0779526	1.08107	1	153756109	NA	NA	Island	3.27409e-05
cg23081265	-0.039847	0.960936	1	153894463	GATAD2B	5'UTR	N_Shore	5.32339e-05
cg03709331	0.0310244	1.03151	1	153905524	DENND4B;DENND4B	ExonBnd;Body	NA	6.0458e-05
cg09139790	-0.0546427	0.946823	1	153918286	DENND4B	5'UTR	N_Shore	5.48301e-05
cg19083577	0.0740047	1.07681	1	153957490	RAB13;RAB13;RAB13;RAB13	Body;Body;5'UTR;1stExon	NA	9.71985e-05
cg13186679	-0.116558	0.889978	1	154530902	UBE2Q1	1stExon	Island	6.03633e-05
cg25987478	0.0505437	1.05184	1	155050129	EFNA3	TSS1500	N_Shore	4.53392e-06
cg24004547	0.0445783	1.04559	1	155114309	DPM3;DPM3	TSS1500;TSS1500	S_Shore	3.71018e-05
cg22072829	0.0394267	1.04021	1	155157194	TRIM46	3'UTR	NA	0.000113894
cg19011149	0.0275349	1.02792	1	155160273	MUC1;MUC1;MUC1;MUC1;MUC1;MUC1;MUC1;MUC1;MUC1;MUC1;MUC1;MUC1;MUC1;MUC1;MUC1;MUC1;MUC1;MUC1;MUC1;MUC1	Body;Body;Body;Body;Body;Body;Body;Body;Body;Body;Body;Body;Body;Body;Body;Body;Body;Body;Body;Body	N_Shelf	5.2537e-05
cg03425468	-0.0319766	0.968529	1	155164676	MIR92B	TSS1500	Island	0.000131569
cg21075870	-0.0528621	0.948511	1	155715476	MSTO2P	TSS200	Island	0.00012898
cg13344137	-0.057358	0.944256	1	155946122	ARHGEF2;ARHGEF2;ARHGEF2	Body;Body;5'UTR	N_Shore	0.000242761
cg27550984	0.044974	1.046	1	156027790	ROBLD3;ROBLD3	Body;Body	S_Shelf	0.000104118
cg12315598	0.0515683	1.05292	1	156222578	SMG5	Body	NA	7.19928e-05
cg24473450	0.0546889	1.05621	1	156338639	RHBG;RHBG	TSS1500;TSS1500	N_Shore	8.84588e-05
cg15120454	-0.0851945	0.918334	1	156339198	RHBG;RHBG	1stExon;Body	Island	5.90913e-07
cg12221212	-0.0385665	0.962168	1	156474724	NA	NA	N_Shore	0.000190159
cg09796170	0.0629459	1.06497	1	156548174	TTC24	TSS1500	NA	3.12177e-05
cg27274878	0.031737	1.03225	1	156626418	BCAN	Body	N_Shore	0.000155301
cg05522343	0.0566566	1.05829	1	156765824	PRCC	Body	NA	7.37634e-05
cg24867618	0.0400497	1.04086	1	156843578	NTRK1;NTRK1;NTRK1	Body;Body;Body	NA	5.15658e-06
cg17654766	-0.0272653	0.973103	1	157108524	ETV3;ETV3	TSS1500;TSS200	Island	0.000113926
cg25876319	0.044611	1.04562	1	158037893	KIRREL	Body	NA	0.000150125
cg03562628	0.0453435	1.04639	1	158054237	KIRREL;KIRREL	Body;Body	NA	9.51185e-06
cg21574855	0.032774	1.03332	1	159827091	VSIG8	Body	S_Shelf	0.000230556
cg02355457	-0.0482025	0.952941	1	159895100	TAGLN2;TAGLN2	TSS1500;5'UTR	Island	5.24113e-06
cg15855778	0.0640037	1.0661	1	160012317	KCNJ10	Body	NA	7.5807e-05
cg24839282	0.0753004	1.07821	1	160097733	ATP1A2	Body	NA	0.000225561
cg26820501	-0.0218945	0.978343	1	160312931	NCSTN;COPA;COPA	TSS200;1stExon;1stExon	Island	3.25263e-05
cg24044763	-0.0398998	0.960886	1	160370683	VANGL2	5'UTR	S_Shore	1.57783e-05
cg15874410	0.0572509	1.05892	1	160905570	LOC101928372	Body	NA	0.000133591
cg17827632	-0.081079	0.922121	1	161087992	PFDN2;NIT1	TSS200;Body	Island	6.35991e-06
cg07706715	-0.0397794	0.961001	1	161510194	NA	NA	NA	1.54746e-06
cg15771049	-0.0483716	0.95278	1	161735925	ATF6	TSS200	NA	5.79064e-05
cg24661255	0.138674	1.14875	1	162869751	NA	NA	NA	1.32211e-05
cg17716664	-0.0294127	0.971016	1	165204799	LMX1A	Body	Island	2.8363e-07
cg02054776	-0.0457135	0.955316	1	165326345	LMX1A	TSS1500	S_Shore	3.86519e-07
cg24759357	0.0339995	1.03458	1	165395028	RXRG;RXRG;RXRG	TSS1500;Body;5'UTR	NA	7.52924e-05
cg18166862	0.0369352	1.03763	1	166136262	FAM78B	TSS200	Island	4.96488e-05
cg10375409	0.0304075	1.03087	1	167421706	CD247;CD247	Body;Body	N_Shelf	0.000248509
cg04157201	-0.0283962	0.972003	1	170634177	PRRX1;PRRX1	Body;Body	Island	4.46978e-05
cg10635212	-0.0442681	0.956697	1	171711860	VAMP4	TSS1500	S_Shore	0.000164453
cg09644135	0.0893072	1.09342	1	172355776	DNM3;DNM3	Body;Body	NA	0.000162693
cg01526778	-0.0302054	0.970246	1	172413277	PIGC;PIGC;C1orf105	TSS200;TSS200;Body	Island	0.000163282
cg05772134	0.049277	1.05051	1	172972567	NA	NA	NA	4.60455e-05
cg17279103	0.0657441	1.06795	1	174993124	MRPS14	TSS1500	S_Shore	3.63807e-05
cg08889551	-0.0450242	0.955974	1	176175820	RFWD2;RFWD2	1stExon;1stExon	Island	1.01263e-06
cg12268575	-0.0414646	0.959383	1	177133536	ASTN1;ASTN1	1stExon;1stExon	Island	0.000191062
cg02538753	0.0533335	1.05478	1	178473057	NA	NA	NA	5.88319e-05
cg14133699	0.0378157	1.03854	1	179050298	TOR3A	TSS1500	N_Shore	0.000242069
cg01697986	-0.0587429	0.942949	1	181074790	NA	NA	Island	0.000179457
cg02670929	0.041322	1.04219	1	182026795	ZNF648	Body	S_Shore	0.000210676
cg01060855	0.0306344	1.03111	1	182039389	NA	NA	NA	0.000215647
cg25856232	0.0455909	1.04665	1	182055574	NA	NA	NA	0.000150064
cg01431950	0.0622577	1.06424	1	182305099	NA	NA	NA	1.78565e-06
cg24848602	-0.0384358	0.962293	1	182573453	RGS16;RGS16	5'UTR;1stExon	Island	2.63339e-05
cg07144296	-0.0749994	0.927744	1	182584520	NA	NA	Island	2.95007e-05
cg11152223	0.016824	1.01697	1	182918688	C1orf14	Body	N_Shelf	0.00012934
cg06883736	-0.0352918	0.965324	1	182992627	LAMC1;LAMC1	1stExon;5'UTR	Island	0.000234498
cg22449297	0.0494707	1.05071	1	184333152	NA	NA	NA	0.00013532
cg10126459	0.0456321	1.04669	1	184356140	C1orf21	TSS200	Island	0.000149323
cg13493781	0.0432766	1.04423	1	191120830	NA	NA	NA	1.39464e-09
cg00774769	0.0297433	1.03019	1	194400632	NA	NA	NA	1.37961e-06
cg21128670	-0.0339126	0.966656	1	197170589	ZBTB41;CRB1	TSS1500;TSS200	Island	0.000154803
cg24293285	-0.0545003	0.946958	1	200271460	NA	NA	Island	0.00017779
cg26872330	0.0294305	1.02987	1	201140827	TMEM9	TSS200	S_Shore	6.02829e-05
cg04144606	0.0554069	1.05697	1	201145784	NA	NA	NA	2.40657e-05
cg03960553	0.0516988	1.05306	1	201344123	TNNT2;TNNT2;TNNT2;TNNT2;TNNT2;TNNT2;TNNT2	5'UTR;5'UTR;5'UTR;5'UTR;5'UTR;5'UTR;5'UTR	NA	0.000254223
cg12908763	-0.0727907	0.929795	1	201508965	NA	NA	Island	4.51555e-05
cg09969829	0.0622343	1.06421	1	201591821	NA	NA	NA	0.00015679
cg04672391	0.0709236	1.0735	1	201592439	NA	NA	NA	0.000112595
cg01532404	-0.0535447	0.947864	1	201798821	IPO9-AS1;IPO9	TSS200;Body	S_Shore	3.08552e-05
cg15718690	0.0449845	1.04601	1	201947076	NA	NA	NA	0.000187928
cg04692385	0.0437693	1.04474	1	202155830	PTPRVP;PTPRVP	ExonBnd;Body	NA	8.67565e-05
cg00992398	-0.0510051	0.950274	1	203087092	NA	NA	NA	0.00010931
cg15348288	0.0596647	1.06148	1	203122211	ADORA1;ADORA1	Body;Body	NA	0.000197713
cg23609672	0.0351036	1.03573	1	203144862	MYBPH	1stExon	NA	9.37506e-05
cg00103329	0.031899	1.03241	1	204121923	ETNK2	TSS1500	S_Shore	1.71219e-05
cg03220945	-0.0424411	0.958447	1	205537877	MFSD4	TSS1500	Island	0.000178541
cg09357914	0.025924	1.02626	1	205769748	SLC41A1	Body	NA	0.000177918
cg23365389	0.0430744	1.04402	1	205770639	SLC41A1	Body	NA	0.000263475
cg03461704	0.0929266	1.09738	1	205818484	PM20D1	Body	N_Shore	0.00015551
cg03239976	0.0502565	1.05154	1	206945034	IL10	Body	NA	0.000158925
cg02156570	0.043712	1.04468	1	208196481	PLXNA2	3'UTR	NA	0.000245123
cg09504092	0.0672775	1.06959	1	212185528	INTS7	Body	NA	2.72422e-05
cg13453711	0.0242235	1.02452	1	212482804	PPP2R5A	Body	NA	0.000195399
cg22975126	0.0610747	1.06298	1	212787234	ATF3;ATF3;ATF3;ATF3;ATF3;ATF3	5'UTR;5'UTR;5'UTR;5'UTR;TSS1500;5'UTR	NA	0.000226176
cg01868588	0.0633542	1.0654	1	212838943	NA	NA	NA	4.61833e-05
cg23082281	0.0630052	1.06503	1	213032677	LQK1;FLVCR1;LQK1	TSS1500;Body;TSS1500	S_Shore	7.87449e-05
cg14730919	0.0552875	1.05684	1	214139715	PROX1-AS1	Body	NA	0.000139927
cg18714477	0.0795253	1.08277	1	219471972	NA	NA	NA	0.000139107
cg00578530	-0.0439223	0.957028	1	220263239	BPNT1	TSS200	NA	1.4236e-05
cg25212493	-0.0473725	0.953732	1	221067717	NA	NA	Island	7.1101e-06
cg17990279	0.0769137	1.07995	1	221509312	C1orf140	Body	NA	4.13135e-09
cg24870476	0.0664847	1.06874	1	221910211	DUSP10;DUSP10;DUSP10;DUSP10	1stExon;5'UTR;Body;5'UTR	NA	8.65356e-05
cg12524776	0.0283667	1.02877	1	222505985	NA	NA	NA	0.000240791
cg26070272	0.0629562	1.06498	1	222883035	AIDA	Body	N_Shelf	6.49929e-05
cg17599809	-0.027223	0.973144	1	223316531	TLR5	5'UTR	Island	3.55201e-05
cg01717246	0.0508947	1.05221	1	224044718	NA	NA	NA	6.18941e-07
cg26421448	-0.0719373	0.930589	1	224622516	WDR26;WDR26	TSS1500;TSS1500	N_Shore	0.000149324
cg01814459	0.0199922	1.02019	1	225617393	LBR	TSS1500	S_Shore	4.49492e-05
cg23096144	0.0390451	1.03982	1	226012954	EPHX1;EPHX1	TSS200;5'UTR	NA	0.000252226
cg19817882	0.0585366	1.06028	1	226075069	LEFTY1	Body	N_Shore	3.87644e-05
cg23078948	0.0415118	1.04239	1	226076669	LEFTY1	1stExon	S_Shore	0.00016175
cg14726936	0.0563175	1.05793	1	226319894	NA	NA	NA	0.000207341
cg07823920	0.0650523	1.06721	1	227170436	CABC1	Body	NA	8.63656e-09
cg00642803	0.0480445	1.04922	1	227735527	NA	NA	NA	1.73235e-05
cg09952504	0.0543955	1.0559	1	227931229	SNAP47	Body	NA	7.86035e-05
cg07398594	0.0311137	1.0316	1	227975822	NA	NA	Island	0.000165669
cg06268632	0.0674348	1.06976	1	228113207	WNT9A	Body	Island	1.4178e-05
cg00385761	0.0680268	1.07039	1	228131966	WNT9A	Body	N_Shelf	5.22051e-05
cg24610866	0.0357211	1.03637	1	228134423	WNT9A	Body	Island	2.62162e-05
cg05650458	-0.130588	0.877579	1	228270764	ARF1;ARF1;ARF1;ARF1	5'UTR;TSS200;TSS200;5'UTR	Island	0.000263418
cg04078980	-0.0895361	0.914355	1	228291486	C1orf35	TSS1500	S_Shore	9.4414e-06
cg25136124	0.026941	1.02731	1	228336717	GJC2	TSS1500	NA	0.000106909
cg14573519	0.0497551	1.05101	1	228492332	OBSCN;OBSCN;OBSCN	Body;Body;Body	NA	0.0002392
cg02126759	0.0360014	1.03666	1	228495060	OBSCN;OBSCN;OBSCN	Body;Body;Body	NA	5.87804e-06
cg14837544	0.035118	1.03574	1	228604390	TRIM17;TRIM17;TRIM17;TRIM17;TRIM17;TRIM17	5'UTR;5'UTR;5'UTR;1stExon;1stExon;1stExon	Island	1.56167e-07
cg03128469	-0.0425816	0.958312	1	228674880	RNF187	TSS200	Island	0.000173055
cg11394611	0.0861736	1.09	1	229421456	RAB4A	Body	NA	7.78625e-05
cg03173797	0.0542408	1.05574	1	230934023	CAPN9;CAPN9	Body;Body	NA	5.45584e-05
cg10989441	-0.0627779	0.939152	1	231347308	TRIM67	Body	NA	3.059e-05
cg24642679	-0.0959357	0.908522	1	231493892	NA	NA	NA	6.05303e-05
cg18085843	0.0351034	1.03573	1	232469143	NA	NA	NA	0.000132438
cg10878114	0.0878479	1.09182	1	234040045	SLC35F3	TSS1500	N_Shore	1.3032e-05
cg04846962	-0.0358675	0.964768	1	235530554	TBCE;TBCE	TSS200;TSS200	NA	0.000104083
cg09184742	0.0423596	1.04327	1	235764269	MIR5096;GNG4;GNG4;GNG4	Body;5'UTR;5'UTR;5'UTR	NA	7.35329e-05
cg02327465	-0.0437133	0.957228	1	236559257	EDARADD;EDARADD	Body;Body	Island	2.98592e-05
cg03995744	-0.0421626	0.958714	1	236958472	MTR	TSS200	Island	1.35413e-07
cg07093046	-0.0714217	0.931069	1	236958653	MTR;MTR	5'UTR;1stExon	Island	4.59685e-05
cg16468444	0.070206	1.07273	1	240491429	FMN2;FMN2	Body;Body	NA	7.90264e-05
cg00814997	0.0498531	1.05112	1	240855308	MIR1273E	Body	NA	0.000260876
cg08547694	-0.0679443	0.934313	1	243418811	SDCCAG8;CEP170;CEP170;CEP170	TSS1500;TSS200;TSS200;TSS200	S_Shore	2.09584e-06
cg20995689	0.039692	1.04049	1	243647204	SDCCAG8	Body	S_Shore	8.0339e-05
cg27431182	0.0533933	1.05484	1	245499492	KIF26B	Body	S_Shore	0.000217382
cg14148735	0.0654164	1.0676	1	245862245	KIF26B	Body	NA	1.28048e-06
cg01932688	0.05176	1.05312	1	246959275	NA	NA	NA	1.78758e-05
cg00611192	0.0381032	1.03884	1	249151633	ZNF692;ZNF692	Body;Body	N_Shore	2.26033e-06
cg14699782	0.0469122	1.04803	2	847690	LINC01115;LINC01115	Body;Body	NA	1.55691e-05
cg22453313	0.0407611	1.0416	2	1680516	PXDN	Body	NA	1.99182e-05
cg14651742	0.0872378	1.09116	2	1822072	MYT1L	Body	NA	1.76535e-06
cg18807003	0.0556691	1.05725	2	1822412	MYT1L	Body	NA	4.41917e-06
cg04480057	0.0389054	1.03967	2	3404792	TRAPPC12	Body	NA	0.000214899
cg16793199	0.0455649	1.04662	2	3453196	TTC15	Body	S_Shore	8.36083e-05
cg08738713	0.0582941	1.06003	2	3585065	NA	NA	NA	2.0856e-05
cg03994908	-0.0684211	0.933867	2	3605817	RNASEH1	1stExon	Island	7.11492e-05
cg16203788	0.0468032	1.04792	2	7229912	NA	NA	NA	0.000195422
cg17737612	0.0503722	1.05166	2	8469803	LINC00299	TSS1500	NA	7.74967e-05
cg17723452	0.0598168	1.06164	2	9528396	ASAP2;ASAP2	Body;Body	NA	0.000188885
cg18251222	0.0527808	1.0542	2	10183620	KLF11	TSS200	Island	1.3745e-07
cg09331106	0.0243511	1.02465	2	10260230	NA	NA	N_Shore	0.0001308
cg11668917	0.0425549	1.04347	2	10586873	SNORA80B;ODC1	Body;5'UTR	N_Shore	2.98411e-05
cg07189812	0.0563742	1.05799	2	10640545	NA	NA	NA	2.22209e-05
cg00454409	-0.0896033	0.914294	2	10861366	ATP6V1C2;ATP6V1C2	TSS1500;TSS1500	Island	0.00015576
cg01771876	-0.0816707	0.921575	2	11886613	LPIN1	TSS200	Island	6.49492e-05
cg14053123	0.0416677	1.04255	2	11988742	NA	NA	NA	3.85991e-05
cg23062198	-0.0761122	0.926712	2	14774063	FAM84A	5'UTR	Island	0.000112994
cg02069738	-0.0345135	0.966075	2	15702002	NBAS	TSS1500	S_Shore	0.000103566
cg15781775	0.0487343	1.04994	2	15925434	NA	NA	NA	3.91065e-05
cg17384753	0.0406107	1.04145	2	20753591	NA	NA	NA	0.000146486
cg09075209	0.0771867	1.08024	2	21012740	LDAH;LDAH;LDAH;LDAH;LDAH;LDAH;LDAH;LDAH	5'UTR;5'UTR;5'UTR;5'UTR;5'UTR;5'UTR;5'UTR;Body	NA	0.000129414
cg19723604	0.0369064	1.0376	2	23602384	NA	NA	NA	3.93227e-05
cg08134053	-0.0654287	0.936666	2	24232856	MFSD2B	TSS200	Island	1.7674e-06
cg18330340	-0.0804191	0.92273	2	24307512	TP53I3;TP53I3;TP53I3;TP53I3;FAM228B;FAM228B	1stExon;5'UTR;5'UTR;TSS1500;5'UTR;Body	Island	0.000196652
cg01605403	0.0626743	1.06468	2	25102842	ADCY3	Body	NA	1.29725e-06
cg14120325	0.0242297	1.02453	2	25282298	EFR3B	Body	NA	3.71533e-05
cg00898683	-0.0558734	0.945659	2	25474675	DNMT3A;DNMT3A;DNMT3A	Body;Body;Body	N_Shore	0.000169948
cg10771474	0.0526359	1.05405	2	25533661	DNMT3A;DNMT3A;DNMT3A	Body;Body;Body	NA	3.48989e-05
cg09060241	0.0509007	1.05222	2	25598865	NA	NA	N_Shore	2.55968e-07
cg09942448	-0.0566548	0.94492	2	26205639	KIF3C	TSS200	Island	0.000218356
cg01170591	0.0555627	1.05714	2	26208970	NA	NA	S_Shelf	0.000190533
cg11054924	-0.0376321	0.963067	2	26257454	RAB10;RAB10	5'UTR;1stExon	Island	7.54454e-05
cg02707328	0.0438499	1.04483	2	26395843	GAREML	TSS200	N_Shore	6.99068e-05
cg15138396	0.0537833	1.05526	2	26624450	C2orf39	TSS1500	N_Shore	0.000195007
cg04319606	-0.0706316	0.931805	2	26785290	C2orf70	TSS200	Island	6.81894e-05
cg19991086	0.0564831	1.05811	2	26953767	KCNK3	3'UTR	S_Shelf	0.000211338
cg18325920	-0.057797	0.943842	2	27255615	TMEM214;TMEM214	TSS200;TSS200	Island	8.55556e-06
cg03857186	-0.0877474	0.915992	2	27255618	TMEM214;TMEM214	TSS200;TSS200	Island	7.32075e-05
cg00216116	-0.0428939	0.958013	2	27346508	ABHD1	TSS200	Island	9.61909e-05
cg21450529	0.0345936	1.0352	2	27354194	PREB	3'UTR	N_Shelf	6.45108e-05
cg22080978	0.0522769	1.05367	2	27428049	SLC5A6;SLC5A6	Body;Body	NA	0.0001921
cg22903655	-0.0886476	0.915168	2	27580036	GTF3C2;GTF3C2	TSS200;TSS200	Island	5.73134e-06
cg17424134	0.0490151	1.05024	2	27616206	FTHL3;PPM1G;PPM1G	Body;Body;Body	Island	0.000168469
cg17011495	0.029758	1.03021	2	27663933	KRTCAP3;KRTCAP3;NRBP1	TSS1500;TSS1500;Body	N_Shore	2.92716e-05
cg17928319	0.0913726	1.09568	2	28819856	PLB1;PLB1	Body;Body	NA	9.71281e-06
cg11199399	-0.0589274	0.942775	2	33172442	LTBP1	1stExon	Island	9.67548e-06
cg07261867	0.0761384	1.07911	2	36096834	NA	NA	NA	0.00014675
cg26827737	-0.102266	0.902789	2	37552543	NA	NA	Island	7.26915e-05
cg19275008	0.0604968	1.06236	2	37882358	CDC42EP3	5'UTR	NA	0.000105946
cg06861880	-0.0559259	0.945609	2	38303794	CYP1B1	TSS1500	Island	5.90991e-05
cg05599646	0.0645769	1.06671	2	39117015	NA	NA	NA	8.70744e-06
cg26511357	0.0390732	1.03985	2	42312685	NA	NA	NA	0.000178948
cg22772871	-0.0471544	0.95394	2	42796141	MTA3	Body	Island	9.64328e-05
cg27193366	-0.0600233	0.941743	2	43037868	NA	NA	Island	0.00023944
cg04551118	0.053	1.05443	2	43122834	NA	NA	NA	4.46906e-06
cg13603674	0.0335387	1.03411	2	43363463	NA	NA	NA	0.000186458
cg00259518	0.061491	1.06342	2	43397515	NA	NA	N_Shore	0.000149329
cg12191964	-0.0310747	0.969403	2	43823338	THADA;THADA	TSS1500;TSS200	Island	2.63818e-06
cg00459909	0.0496183	1.05087	2	44065720	ABCG8;ABCG5	TSS1500;1stExon	NA	6.22399e-05
cg15554875	-0.0577538	0.943882	2	45236686	SIX2	TSS200	Island	0.000101097
cg03651680	-0.0472827	0.953818	2	46926842	SOCS5;SOCS5	5'UTR;5'UTR	Island	2.45153e-05
cg15897108	0.0406635	1.0415	2	47272222	TTC7A;TTC7A;TTC7A;TTC7A	Body;Body;Body;Body	NA	1.33318e-05
cg23290317	0.0519823	1.05336	2	53797265	NA	NA	NA	0.000263508
cg05986680	-0.051092	0.950191	2	55496552	MTIF2;MTIF2	TSS200;TSS1500	Island	0.000124704
cg09577104	-0.0439853	0.956968	2	58273823	VRK2;VRK2;VRK2;VRK2;VRK2;VRK2;VRK2;VRK2;VRK2;VRK2;VRK2;VRK2;VRK2;VRK2;VRK2	TSS200;1stExon;1stExon;1stExon;1stExon;1stExon;1stExon;5'UTR;5'UTR;5'UTR;5'UTR;5'UTR;5'UTR;5'UTR;5'UTR	Island	2.68577e-06
cg01145124	0.0614791	1.06341	2	61505066	USP34	Body	NA	0.000130125
cg17695382	-0.129561	0.878481	2	61697821	USP34	1stExon	NA	0.000177619
cg20913491	-0.0614482	0.940402	2	62081177	FAM161A;FAM161A	1stExon;5'UTR	Island	0.0001965
cg14934533	-0.0556296	0.945889	2	62116013	CCT4	TSS1500	S_Shore	7.7531e-07
cg20689859	0.0314458	1.03195	2	62933102	EHBP1;EHBP1;EHBP1;EHBP1;EHBP1;EHBP1	1stExon;5'UTR;TSS1500;1stExon;5'UTR;5'UTR	Island	9.79239e-06
cg17519650	-0.0405974	0.960216	2	63277830	OTX1	TSS200	Island	5.60541e-06
cg14701769	0.048401	1.04959	2	63906178	NA	NA	NA	1.1484e-05
cg14335335	0.0813385	1.08474	2	64455097	LOC100507006	TSS1500	NA	4.67251e-07
cg24307945	0.0489694	1.05019	2	65510060	NA	NA	NA	0.000172369
cg05496203	0.0874493	1.09139	2	66664798	MEIS1	Body	S_Shelf	3.95915e-05
cg12366648	0.0230773	1.02335	2	68164341	NA	NA	NA	0.000183116
cg15313459	-0.0309801	0.969495	2	68547052	CNRIP1;CNRIP1;CNRIP1;CNRIP1	1stExon;1stExon;5'UTR;5'UTR	Island	0.000178552
cg04801003	-0.0671452	0.935059	2	69240754	ANTXR1;ANTXR1;ANTXR1	1stExon;1stExon;1stExon	Island	3.44234e-05
cg21277851	0.0706105	1.07316	2	70164495	MXD1;MXD1;MXD1	Body;Body;Body	NA	8.44142e-06
cg08197069	0.115102	1.12199	2	70343944	NA	NA	NA	0.00025724
cg21294935	-0.0330786	0.967462	2	71128538	VAX2	Body	Island	7.64344e-05
cg09938016	0.0714704	1.07409	2	71158623	VAX2	Body	NA	1.82571e-05
cg01762392	0.0530965	1.05453	2	71748916	DYSF;DYSF;DYSF;DYSF;DYSF;DYSF;DYSF;DYSF;DYSF;DYSF;DYSF;DYSF;DYSF;DYSF	Body;Body;Body;Body;Body;Body;Body;Body;Body;Body;Body;Body;Body;Body	NA	6.67192e-05
cg18463340	0.0566806	1.05832	2	71793054	DYSF;DYSF;DYSF;DYSF;DYSF;DYSF;DYSF;DYSF;DYSF;DYSF;DYSF;DYSF;DYSF;DYSF	Body;Body;Body;Body;Body;Body;Body;Body;Body;Body;Body;Body;Body;Body	NA	1.33847e-06
cg26704870	-0.0752029	0.927555	2	73144279	EMX1	TSS1500	Island	3.73424e-07
cg16236766	-0.0345189	0.96607	2	73429331	NOTO	TSS200	Island	1.40497e-05
cg26647617	-0.0513624	0.949934	2	73519343	EGR4	Body	Island	0.000262193
cg05215214	-0.0384361	0.962293	2	74153879	DGUOK;DGUOK	TSS200;TSS200	Island	8.11634e-05
cg22544376	-0.0303015	0.970153	2	74154016	DGUOK;DGUOK;DGUOK;DGUOK	1stExon;5'UTR;5'UTR;1stExon	Island	3.80368e-05
cg24705708	0.0191265	1.01931	2	74329833	TET3	3'UTR	NA	9.52636e-06
cg19573564	0.0524304	1.05383	2	74607697	DCTN1;DCTN1	TSS1500;TSS1500	NA	2.94291e-06
cg02466544	0.066576	1.06884	2	74641453	C2orf81	3'UTR	N_Shore	3.49449e-06
cg22686854	0.0379625	1.03869	2	79220029	NA	NA	N_Shore	0.000135141
cg01413097	-0.0314019	0.969086	2	84743512	DNAH6	TSS200	Island	6.50366e-06
cg07442657	-0.0663046	0.935846	2	85198334	KCMF1;KCMF1	5'UTR;1stExon	Island	1.70814e-08
cg00014085	-0.0715105	0.930986	2	85581505	ELMOD3;ELMOD3;ELMOD3;ELMOD3;RETSAT	TSS1500;TSS1500;TSS1500;TSS1500;1stExon	N_Shore	0.000107758
cg08158331	-0.0743637	0.928334	2	85645548	NA	NA	Island	0.000114341
cg10215055	-0.0320126	0.968494	2	85645878	NA	NA	Island	9.89257e-07
cg10884417	0.0589554	1.06073	2	85657115	NA	NA	NA	1.8616e-05
cg24725514	0.0515097	1.05286	2	85661446	SH2D6	TSS1500	N_Shelf	8.88885e-05
cg09440027	0.0572033	1.05887	2	86004937	ATOH8	Body	NA	1.04383e-05
cg08284638	0.0688113	1.07123	2	86255154	POLR1A	Body	NA	2.22027e-05
cg15746583	-0.0515544	0.949752	2	87088834	CD8B;CD8B;CD8B;CD8B;CD8B	Body;Body;Body;Body;Body	Island	0.000134449
cg23111248	0.0367842	1.03747	2	89162768	NA	NA	NA	1.78822e-05
cg14217584	-0.0425898	0.958304	2	95963065	KCNIP3	TSS200	NA	0.000228485
cg02459537	0.0446963	1.04571	2	95974833	KCNIP3	Body	NA	7.99486e-05
cg02151160	0.033655	1.03423	2	95975785	KCNIP3	Body	NA	0.000176956
cg01381109	-0.0804102	0.922738	2	96054917	NA	NA	Island	0.00017476
cg03419753	0.0559509	1.05755	2	96755752	NA	NA	NA	8.34288e-07
cg03645737	0.0611856	1.0631	2	97202143	ARID5A	TSS1500	N_Shore	0.000245062
cg04722215	0.0557944	1.05738	2	97205147	ARID5A	Body	S_Shore	0.000108155
cg09694782	0.0468525	1.04797	2	97408799	NA	NA	S_Shelf	8.5071e-06
cg04068865	0.0660756	1.06831	2	97481069	CNNM3;CNNM3	TSS1500;TSS1500	N_Shore	0.000200468
cg15719599	0.0366993	1.03738	2	98348172	ZAP70	Body	N_Shelf	2.50533e-05
cg01886077	-0.0552926	0.946208	2	98612542	TMEM131	TSS200	Island	0.000172054
cg13041975	-0.0318933	0.96861	2	99952790	EIF5B;TXNDC9;TXNDC9	TSS1500;5'UTR;1stExon	Island	7.08804e-05
cg09622624	0.0546806	1.0562	2	100135414	NA	NA	NA	0.00022054
cg11995485	-0.0345128	0.966076	2	105469827	POU3F3;LINC01158	TSS1500;TSS200	Island	0.000174347
cg17078686	-0.0538869	0.947539	2	105471965	POU3F3	TSS200	Island	7.95203e-05
cg18097512	0.0407737	1.04162	2	109040048	NA	NA	NA	0.000183989
cg15733917	-0.0566264	0.944947	2	109150694	NA	NA	Island	5.72148e-05
cg10410507	0.0455932	1.04665	2	109758890	MIR4265;SH3RF3	TSS1500;Body	NA	2.73039e-05
cg04694015	-0.0495407	0.951666	2	110873683	MALL;MALL	1stExon;5'UTR	S_Shore	2.71023e-05
cg04079176	0.0460758	1.04715	2	110962342	NPHP1;NPHP1;NPHP1;NPHP1	Body;Body;Body;Body	N_Shore	0.000260942
cg08279316	0.0487487	1.04996	2	112655829	MERTK	TSS1500	N_Shore	1.45478e-06
cg04888030	-0.0904064	0.91356	2	113033033	ZC3H6	TSS200	Island	1.43102e-05
cg08745971	0.0575324	1.05922	2	113811151	IL36B;IL36B	TSS1500;TSS1500	S_Shelf	1.08469e-07
cg02377053	0.0584492	1.06019	2	113885838	IL1RN;IL1RN;IL1RN;IL1RN	Body;Body;Body;Body	NA	1.23268e-06
cg22034315	0.0427435	1.04367	2	113953543	PSD4;LOC440839	Body;Body	N_Shelf	0.000202433
cg01776020	-0.041864	0.959	2	114342108	WASH2P	Body	Island	4.47725e-06
cg26817334	-0.0465718	0.954496	2	119613580	NA	NA	Island	6.75658e-06
cg04848094	0.0537421	1.05521	2	119770154	NA	NA	S_Shore	6.50346e-05
cg27199022	-0.0467386	0.954337	2	120234000	SCTR	Body	NA	5.40177e-05
cg22272644	-0.0642963	0.937727	2	121334640	NA	NA	Island	9.19059e-05
cg15471519	0.0430551	1.044	2	121735852	GLI2	Body	NA	1.96441e-05
cg18431765	0.0515628	1.05292	2	122444031	NA	NA	NA	1.13916e-07
cg01790213	0.0234453	1.02372	2	125744982	NA	NA	NA	0.000155293
cg14917100	0.0320863	1.03261	2	127528627	NA	NA	NA	0.000220594
cg22924840	0.0514958	1.05284	2	127646404	NA	NA	S_Shelf	0.000211043
cg08663425	0.0606156	1.06249	2	127818046	BIN1;BIN1;BIN1;BIN1;BIN1;BIN1;BIN1;BIN1;BIN1;BIN1	Body;Body;Body;Body;Body;Body;Body;Body;Body;Body	Island	8.29014e-05
cg04644621	0.0472386	1.04837	2	127818108	BIN1;BIN1;BIN1;BIN1;BIN1;BIN1;BIN1;BIN1;BIN1;BIN1	Body;Body;Body;Body;Body;Body;Body;Body;Body;Body	Island	0.000172871
cg10373833	0.0502224	1.0515	2	128184551	PROC	Body	N_Shore	1.77748e-06
cg12793160	-0.0613126	0.940529	2	128395196	MYO7B	3'UTR	NA	0.000234734
cg25279605	0.0456256	1.04668	2	128403143	GPR17;GPR17;GPR17;GPR17;LIMS2;LIMS2;LIMS2;LIMS2;LIMS2	TSS1500;TSS1500;TSS1500;TSS1500;Body;Body;Body;Body;5'UTR	NA	0.000130214
cg20074593	0.0389832	1.03975	2	128403286	GPR17;GPR17;LIMS2;GPR17;GPR17;LIMS2;LIMS2;LIMS2;LIMS2	TSS200;TSS200;Body;TSS200;TSS200;Body;Body;Body;Body	NA	8.70019e-05
cg10763207	0.0473335	1.04847	2	129248977	NA	NA	N_Shore	7.70665e-05
cg17788349	0.0551171	1.05666	2	131044845	NA	NA	N_Shore	2.09165e-05
cg08835629	-0.0266174	0.973734	2	131099663	CCDC115;IMP4;CCDC115	Body;TSS1500;1stExon	Island	0.000217001
cg11124426	-0.0425868	0.958307	2	131149108	NA	NA	Island	9.73439e-09
cg02774486	0.0623821	1.06437	2	132233433	TUBA3D	TSS1500	N_Shore	0.000202392
cg17002126	0.040944	1.04179	2	132395180	LINC01087	Body	NA	0.000227214
cg24546550	0.0379906	1.03872	2	133053445	NA	NA	NA	2.32016e-06
cg13011493	0.0452006	1.04624	2	136661491	NA	NA	NA	0.000141922
cg16866268	0.0635538	1.06562	2	137011396	NA	NA	NA	2.56145e-05
cg12562474	0.0707072	1.07327	2	139326633	SPOPL	Body	NA	5.23106e-05
cg15002810	0.0286599	1.02907	2	139654948	YY1P2	Body	NA	0.000191907
cg12406406	0.0268678	1.02723	2	139654951	YY1P2	Body	NA	6.75188e-05
cg14658607	0.0561907	1.0578	2	139660341	NA	NA	Island	1.31169e-05
cg20492449	-0.0688536	0.933463	2	149403085	EPC2	Body	Island	8.52038e-05
cg21650975	0.0541713	1.05567	2	151788471	NA	NA	NA	0.000172093
cg03563100	-0.0445996	0.95638	2	152954239	CACNB4;CACNB4;CACNB4	Body;Body;Body	N_Shore	0.000173196
cg00871530	-0.0764139	0.926433	2	153573966	ARL6IP6;ARL6IP6;PRPF40A;PRPF40A	TSS1500;TSS1500;5'UTR;1stExon	Island	0.000227676
cg02276909	0.049303	1.05054	2	153732388	NA	NA	NA	0.000171714
cg05010623	-0.0440577	0.956899	2	158485762	ACVR1C;ACVR1C;ACVR1C	TSS1500;TSS1500;TSS1500	S_Shore	3.73066e-05
cg17606016	0.0752468	1.07815	2	161014433	ITGB6;ITGB6;ITGB6;ITGB6;ITGB6;ITGB6;ITGB6	Body;Body;Body;Body;Body;Body;Body	NA	0.000222651
cg19889017	-0.0651262	0.936949	2	162095095	NA	NA	Island	9.42981e-05
cg15970666	-0.0329363	0.9676	2	162095662	NA	NA	Island	4.13005e-07
cg05660179	-0.0363158	0.964336	2	170218690	LRP2	Body	Island	8.87726e-07
cg21961583	-0.0433229	0.957602	2	170684455	UBR3	1stExon	Island	2.80974e-05
cg00465250	-0.0695115	0.932849	2	171627741	NA	NA	Island	5.64093e-05
cg27378835	-0.0410936	0.959739	2	172950626	DLX1;DLX1	1stExon;1stExon	N_Shore	0.000215996
cg03707948	-0.0521175	0.949217	2	172967620	DLX2	TSS200	Island	0.000217431
cg21047823	-0.0562672	0.945287	2	172971306	NA	NA	Island	1.41866e-07
cg01478004	0.0359032	1.03656	2	173939755	ZAK;ZAK	TSS1500;TSS1500	N_Shore	1.37357e-05
cg20362287	-0.0415592	0.959293	2	175259947	CIR1;SCRN3	Body;TSS1500	NA	1.81424e-05
cg04949206	-0.0871929	0.9165	2	176971971	HOXD11	TSS200	Island	0.00014659
cg10774701	0.05233	1.05372	2	178973216	PDE11A	TSS200	N_Shelf	0.000111819
cg19705210	0.0916859	1.09602	2	179923444	NA	NA	NA	1.22466e-06
cg20806345	0.0781682	1.0813	2	182543706	NEUROD1	5'UTR	NA	0.00013859
cg15740854	-0.0495729	0.951636	2	182756369	SSFA2;SSFA2;SSFA2;SSFA2;SSFA2;SSFA2	TSS200;TSS200;TSS200;TSS200;TSS200;TSS200	N_Shore	1.98099e-07
cg20316048	-0.0243433	0.975951	2	183580463	DNAJC10	TSS1500	N_Shore	0.000190091
cg20480779	0.0566145	1.05825	2	184037145	NA	NA	NA	4.13004e-05
cg01339959	0.0456431	1.0467	2	184125517	NA	NA	Island	1.27167e-06
cg26917242	0.0741737	1.07699	2	186154998	NA	NA	NA	2.09577e-05
cg24379121	-0.0738637	0.928798	2	190627466	OSGEPL1-AS1;OSGEPL1;OSGEPL1	TSS200;5'UTR;1stExon	NA	1.98368e-05
cg15214110	-0.0222826	0.977964	2	197664555	GTF3C3;GTF3C3	TSS200;TSS200	Island	0.000152814
cg26644920	0.0301326	1.03059	2	198242467	NA	NA	NA	0.00014784
cg22902939	0.0187403	1.01892	2	201355148	KCTD18	Body	NA	0.000231859
cg09915950	0.0536321	1.0551	2	201516304	AOX1	Body	NA	6.69775e-05
cg08409687	-0.0852133	0.918316	2	201936025	NDUFB3;FAM126B	TSS1500;5'UTR	Island	8.32001e-06
cg24845267	0.0396681	1.04047	2	202004327	CFLAR;CFLAR;CFLAR;CFLAR;CFLAR;CFLAR;CFLAR;CFLAR;CFLAR;CFLAR	3'UTR;TSS1500;Body;Body;Body;Body;Body;Body;Body;Body	NA	0.00022346
cg06439498	0.0513519	1.05269	2	202789405	NA	NA	NA	2.31433e-05
cg25016091	0.0597548	1.06158	2	202791155	NA	NA	NA	1.41742e-05
cg05701011	0.0538786	1.05536	2	202791994	NA	NA	NA	5.27223e-05
cg13374688	-0.0305978	0.969866	2	203103432	SUMO1;SUMO1;SUMO1	TSS200;TSS200;TSS200	S_Shore	5.36819e-07
cg03052137	-0.0582439	0.94342	2	203500768	FAM117B	Body	S_Shore	4.89834e-06
cg20346695	-0.0316857	0.968811	2	203776995	WDR12;ALS2CR8;ALS2CR8;ALS2CR8	TSS200;TSS200;5'UTR;1stExon	Island	7.36477e-06
cg04759690	0.050497	1.05179	2	207971722	KLF7;KLF7;KLF7;KLF7;KLF7	Body;Body;Body;Body;Body	NA	0.000209015
cg23970275	0.100978	1.10625	2	208008052	KLF7	Body	NA	0.000124343
cg14190674	-0.0599059	0.941853	2	216300738	FN1;FN1;FN1;FN1;FN1;FN1;FN1;FN1;FN1;FN1;FN1;FN1;FN1;FN1	5'UTR;1stExon;1stExon;5'UTR;1stExon;5'UTR;5'UTR;1stExon;1stExon;5'UTR;5'UTR;5'UTR;1stExon;1stExon	Island	0.000183642
cg07819712	-0.0354524	0.965169	2	216973935	XRCC5	TSS200	Island	4.13453e-05
cg03222971	-0.0372012	0.963482	2	217559020	IGFBP5	Body	N_Shore	2.21497e-05
cg01905685	0.0734848	1.07625	2	217642135	NA	NA	NA	0.00022631
cg20483154	0.0378035	1.03853	2	217770445	NA	NA	NA	4.44401e-05
cg23957809	0.0386588	1.03942	2	218683751	TNS1;TNS1;TNS1	Body;Body;Body	NA	0.000147228
cg19402950	0.0884361	1.09246	2	218772405	TNS1;TNS1;TNS1	5'UTR;5'UTR;5'UTR	NA	4.76156e-06
cg16766623	0.04178	1.04267	2	218812908	NA	NA	NA	0.000251551
cg09473969	0.0659782	1.0682	2	218841049	NA	NA	N_Shelf	9.44531e-05
cg22207171	-0.0415841	0.959269	2	219524576	ZNF142;BCS1L;BCS1L	TSS1500;5'UTR;5'UTR	Island	1.44436e-05
cg02004258	0.033285	1.03385	2	219691995	PRKAG3	Body	NA	8.65222e-05
cg21838310	0.0347816	1.03539	2	219724413	WNT6	TSS200	Island	0.000236495
cg18904150	-0.0506944	0.950569	2	219745251	WNT10A	TSS200	Island	0.000235318
cg26830038	-0.0595069	0.942229	2	219846925	FEV	Body	Island	6.11693e-05
cg25054180	0.0326432	1.03318	2	219885839	CCDC108	Body	NA	0.000191112
cg18070033	-0.0732999	0.929322	2	220025364	NHEJ1	5'UTR	Island	3.95549e-06
cg15797218	0.0304173	1.03088	2	220034739	SLC23A3;SLC23A3;SLC23A3;SLC23A3;SLC23A3;SLC23A3	5'UTR;1stExon;1stExon;5'UTR;1stExon;5'UTR	NA	0.000145817
cg10862587	-0.0758034	0.926998	2	220110550	STK16;STK16;GLB1L	Body;5'UTR;TSS1500	S_Shore	0.000123548
cg13924432	-0.0393195	0.961443	2	220223283	NA	NA	Island	5.72868e-05
cg11027285	0.0592325	1.06102	2	220354877	SPEG	Body	NA	0.000189475
cg13007481	0.062876	1.06489	2	220412406	TMEM198	Body	Island	5.40393e-05
cg25584039	0.0523351	1.05373	2	220473698	STK11IP	Body	NA	0.000106985
cg09181496	0.0418263	1.04271	2	220497702	SLC4A3;SLC4A3;SLC4A3	Body;Body;Body	NA	9.76916e-05
cg16598292	-0.0603869	0.9414	2	223536291	MOGAT1	TSS200	Island	0.00023722
cg10035235	0.0700964	1.07261	2	224817585	NA	NA	NA	0.000106211
cg26112014	-0.0381745	0.962545	2	230135789	PID1;PID1;PID1;PID1	5'UTR;5'UTR;1stExon;1stExon	Island	0.000264801
cg21299958	0.0349114	1.03553	2	231729329	ITM2C;ITM2C;ITM2C	TSS1500;TSS1500;TSS1500	N_Shore	9.57275e-06
cg03094323	0.0342043	1.0348	2	232252780	NA	NA	NA	0.000121235
cg03446502	0.0428198	1.04375	2	232396173	NMUR1	TSS1500	S_Shore	6.83608e-05
cg11784281	0.0586921	1.06045	2	232457785	C2orf57	1stExon	NA	0.000143562
cg07720856	-0.0899501	0.913977	2	232572668	PTMA;PTMA	TSS1500;TSS1500	Island	4.61349e-05
cg27309038	0.0482122	1.04939	2	233244424	ALPP	Body	Island	3.57077e-05
cg19283110	0.0568063	1.05845	2	233313766	NA	NA	NA	0.000102669
cg07919955	-0.0560312	0.94551	2	233415416	EIF4E2;EIF4E2;TIGD1	1stExon;5'UTR;TSS200	Island	3.04201e-05
cg09536738	0.043306	1.04426	2	233497827	EFHD1;EFHD1;EFHD1	TSS1500;TSS1500;Body	Island	0.000220111
cg24319892	-0.0755636	0.927221	2	233562412	GIGYF2;GIGYF2;GIGYF2;GIGYF2	5'UTR;5'UTR;5'UTR;5'UTR	Island	0.000183039
cg16085350	0.0299719	1.03043	2	233740203	C2orf82	Body	N_Shore	0.000178787
cg26178217	0.0378779	1.0386	2	233747903	NGEF;NGEF	Body;Body	NA	9.07975e-05
cg14100498	0.0544027	1.05591	2	233904633	NA	NA	NA	0.000263192
cg16786661	-0.0610927	0.940736	2	234160315	ATG16L1;ATG16L1;ATG16L1;ATG16L1	1stExon;5'UTR;5'UTR;1stExon	Island	0.000191493
cg14576185	0.0292828	1.02972	2	234242884	SAG	Body	NA	0.00023583
cg19509579	0.0239251	1.02421	2	234452691	USP40	Body	NA	1.93985e-05
cg09339841	0.0438479	1.04482	2	234649204	UGT1A10;UGT1A6;UGT1A8;UGT1A4;UGT1A3;UGT1A6;UGT1A9;UGT1A7;UGT1A5	Body;Body;Body;Body;Body;Body;Body;Body;Body	N_Shelf	0.000126011
cg18121171	-0.0723629	0.930193	2	234776883	MSL3L2	5'UTR	Island	0.000102423
cg27024844	-0.0413227	0.959519	2	235859641	SH3BP4	TSS1500	N_Shore	0.000248168
cg23512261	0.0544265	1.05593	2	236393772	NA	NA	NA	6.14991e-05
cg25201225	0.0452589	1.0463	2	236455097	AGAP1;AGAP1;AGAP1	Body;Body;Body	NA	0.000114725
cg14778946	-0.0683016	0.933979	2	236578095	AGAP1;AGAP1;AGAP1	Body;Body;Body	Island	3.54513e-05
cg21858291	-0.0410211	0.959809	2	237994312	COPS8;COPS8;COPS8;COPS8	1stExon;1stExon;5'UTR;5'UTR	Island	0.000206446
cg13942922	0.0888342	1.0929	2	238383665	NA	NA	Island	4.16094e-08
cg13174913	0.0411255	1.04198	2	238434192	MLPH;MLPH;MLPH;MLPH;MLPH	Body;Body;Body;Body;Body	NA	4.10991e-09
cg15705086	0.0456561	1.04671	2	238435962	MLPH;MLPH;MLPH;MLPH;MLPH	Body;Body;Body;Body;Body	NA	0.00023551
cg16055790	0.0498522	1.05112	2	238484671	RAB17;RAB17	Body;Body	NA	5.353e-05
cg14162912	0.0312877	1.03178	2	238600607	LRRFIP1;LRRFIP1;LRRFIP1;LRRFIP1;LRRFIP1	Body;TSS200;TSS200;TSS200;TSS200	Island	0.000113751
cg00645276	0.0336578	1.03423	2	238810122	RAMP1;RAMP1	Body;Body	NA	4.89251e-05
cg05091921	0.0274753	1.02786	2	238966822	NA	NA	N_Shelf	0.000240751
cg05099493	0.0806981	1.08404	2	239009232	ESPNL	1stExon	Island	4.90168e-05
cg07582400	0.0446792	1.04569	2	239010679	ESPNL	Body	S_Shore	0.000139851
cg19430414	0.0411839	1.04204	2	239050088	KLHL30	Body	Island	0.000232744
cg09307977	0.0690582	1.0715	2	239062973	NA	NA	S_Shelf	1.83974e-05
cg10310682	0.0368271	1.03751	2	239073090	NA	NA	Island	9.57358e-05
cg00275760	0.037591	1.03831	2	239129290	NA	NA	NA	0.000135957
cg09163117	0.0354698	1.03611	2	239148697	HES6;HES6	TSS200;TSS200	Island	0.000146496
cg13875151	0.0485698	1.04977	2	239187546	PER2	5'UTR	NA	4.41238e-05
cg12971481	0.060978	1.06288	2	239221992	NA	NA	NA	6.59244e-05
cg02301319	0.0435917	1.04456	2	239930865	NA	NA	Island	8.30049e-05
cg26359389	0.0478121	1.04897	2	239983650	HDAC4	Body	NA	6.63396e-05
cg00589708	0.0446655	1.04568	2	240011763	HDAC4	Body	S_Shelf	0.000215126
cg20859099	0.0547555	1.05628	2	240082138	HDAC4	Body	NA	0.000188484
cg05778873	0.045616	1.04667	2	240085544	HDAC4	Body	NA	6.00801e-06
cg10560272	0.053832	1.05531	2	240266966	HDAC4	Body	NA	0.000165861
cg05276718	0.0589817	1.06076	2	240297137	HDAC4	5'UTR	NA	0.000186234
cg06095582	0.0536423	1.05511	2	240297295	HDAC4	5'UTR	NA	6.71908e-06
cg01197170	0.0673365	1.06966	2	240510488	NA	NA	NA	0.000110109
cg22853516	0.05503	1.05657	2	241263049	NA	NA	S_Shore	0.0001049
cg01533409	0.0560719	1.05767	2	241401870	GPC1	Body	Island	1.94311e-05
cg13064555	0.0517875	1.05315	2	241451445	ANKMY1;ANKMY1	Body;Body	NA	9.41209e-05
cg01048445	-0.0510438	0.950237	2	241772076	NA	NA	Island	0.000217431
cg16904010	0.0457755	1.04684	2	241871722	NA	NA	NA	7.45144e-06
cg09251470	0.0356384	1.03628	2	241933237	NA	NA	NA	1.61159e-05
cg17053285	0.0276035	1.02799	2	242009588	SNED1	Body	NA	8.10075e-06
cg19892115	0.0318453	1.03236	2	242029287	MTERFD2;MTERFD2;SNED1;MTERFD2	Body;Body;3'UTR;Body	NA	0.000260688
cg15605541	0.0403053	1.04113	2	242188543	HDLBP;HDLBP;HDLBP	Body;Body;Body	NA	4.04043e-05
cg04898443	-0.056812	0.944772	2	242254495	SEPT2;SEPT2;HDLBP;SEPT2;SEPT2	TSS1500;TSS1500;5'UTR;TSS1500;TSS1500	Island	0.000257948
cg16787284	-0.0276805	0.972699	2	242255278	SEPT2;SEPT2;SEPT2;HDLBP;SEPT2	TSS200;TSS200;5'UTR;TSS200;5'UTR	Island	9.66322e-05
cg14353516	-0.0598657	0.941891	2	242256053	SEPT2;HDLBP;SEPT2;SEPT2;SEPT2	5'UTR;TSS1500;5'UTR;5'UTR;5'UTR	S_Shore	2.09649e-05
cg00892304	0.03672	1.0374	2	242439555	STK25;STK25;STK25;STK25;STK25;STK25;STK25;STK25;STK25	Body;Body;Body;Body;Body;Body;Body;Body;Body	NA	1.69875e-05
cg04089009	0.041513	1.04239	2	242439712	STK25;STK25;STK25;STK25;STK25;STK25;STK25;STK25;STK25;STK25;STK25;STK25;STK25;STK25;STK25;STK25;STK25;STK25	Body;Body;Body;Body;Body;Body;Body;Body;Body;ExonBnd;ExonBnd;ExonBnd;ExonBnd;ExonBnd;ExonBnd;ExonBnd;ExonBnd;ExonBnd	NA	0.000126892
cg26097674	0.0395866	1.04038	2	242610325	ATG4B;ATG4B	Body;Body	S_Shelf	0.000188694
cg08377076	0.0559305	1.05752	2	242629877	NA	NA	S_Shelf	0.000208077
cg20801783	0.0558342	1.05742	2	242693230	D2HGDH	Body	NA	1.68177e-05
cg18485872	0.0521145	1.0535	2	242750355	NEU4;NEU4;NEU4;NEU4	5'UTR;1stExon;5'UTR;1stExon	N_Shelf	5.57893e-05
cg02162605	0.0440228	1.04501	2	242814097	C2orf85	Body	N_Shore	7.34344e-06
cg17793357	0.0628257	1.06484	2	242823003	LINC01237	TSS1500	N_Shore	3.4709e-06
cg04242115	0.0760966	1.07907	2	242891576	LINC01237	Body	NA	1.67219e-05
cg20158944	0.050789	1.0521	2	242895305	NA	NA	NA	0.000194646
cg00385883	0.0682458	1.07063	3	8808259	OXTR	Body	N_Shore	1.82378e-07
cg27501759	-0.130095	0.878012	3	8809715	OXTR	Body	Island	1.33982e-05
cg07463991	0.0335152	1.03408	3	10241162	IRAK2	Body	NA	9.50316e-05
cg20282199	-0.0813343	0.921885	3	10363027	SEC13;SEC13;SEC13;SEC13	TSS200;TSS200;TSS1500;TSS200	S_Shore	0.000151023
cg01105357	0.0380696	1.0388	3	10391520	ATP2B2;ATP2B2	Body;Body	NA	0.000187669
cg20745248	0.0283994	1.02881	3	10436249	ATP2B2;MIR885;ATP2B2	Body;TSS200;Body	NA	5.80761e-05
cg14547335	0.0510188	1.05234	3	10491247	ATP2B2;ATP2B2	5'UTR;5'UTR	NA	0.000247474
cg10500167	0.0441892	1.04518	3	10492478	ATP2B2;ATP2B2	5'UTR;5'UTR	NA	0.000165588
cg11915342	0.0674385	1.06976	3	10513323	ATP2B2;ATP2B2	5'UTR;5'UTR	NA	5.34266e-06
cg15284964	0.0444208	1.04542	3	10526557	ATP2B2;ATP2B2	5'UTR;5'UTR	NA	7.28272e-05
cg23672095	0.0353826	1.03602	3	10612084	NA	NA	NA	0.000119757
cg02737861	0.0480715	1.04925	3	11062219	SLC6A1-AS1;SLC6A1	TSS1500;Body	S_Shelf	5.13849e-05
cg24736201	0.0560233	1.05762	3	11196175	HRH1;HRH1	TSS200;5'UTR	Island	6.71386e-05
cg03800765	-0.0244532	0.975843	3	11313984	ATG7;ATG7;ATG7	TSS200;TSS200;TSS200	Island	1.98967e-05
cg14138133	0.0668862	1.06917	3	12956188	IQSEC1;IQSEC1	Body;Body	NA	1.40095e-06
cg27363572	0.0792123	1.08243	3	13677780	FBLN2;FBLN2;FBLN2	Body;Body;Body	N_Shore	0.000149165
cg13602813	-0.0395131	0.961257	3	13920840	WNT7A	Body	Island	0.000202507
cg25225607	0.0614206	1.06335	3	13925627	NA	NA	S_Shelf	8.0433e-05
cg22438338	0.0348158	1.03543	3	14634313	NA	NA	NA	0.000194015
cg10852160	0.0423626	1.04327	3	14688472	NA	NA	NA	4.38274e-06
cg19334082	0.0539255	1.05541	3	15123864	RBSN;RBSN;RBSN;RBSN	ExonBnd;ExonBnd;Body;Body	NA	0.000211001
cg26306154	0.0608885	1.06278	3	15124620	ZFYVE20	Body	NA	1.40414e-05
cg12159324	-0.02561	0.974715	3	15140732	RBSN;RBSN;RBSN	TSS200;TSS200;TSS200	Island	1.5665e-05
cg03183882	-0.0284225	0.971978	3	15373315	SH3BP5;SH3BP5	Body;5'UTR	Island	3.55927e-05
cg09855692	-0.0502738	0.950969	3	15643242	HACL1;BTD	TSS200;TSS200	Island	8.54593e-05
cg09746604	0.0296386	1.03008	3	15919583	NA	NA	Island	0.000181807
cg01798391	-0.0451748	0.95583	3	16306595	OXNAD1;DPH3;DPH3	TSS200;TSS200;TSS200	Island	0.000109403
cg13487156	0.0415046	1.04238	3	16467610	RFTN1	Body	NA	0.000210415
cg05654049	-0.0376171	0.963082	3	23852499	UBE2E1;UBE2E1	Body;Body	Island	0.00016957
cg16586383	0.0312209	1.03171	3	31911816	OSBPL10	Body	NA	6.82796e-05
cg16154073	-0.048995	0.952186	3	32433121	CMTM7;CMTM7	TSS200;TSS200	Island	0.000230399
cg21929481	0.0563249	1.05794	3	33089501	GLB1;GLB1;GLB1	Body;Body;Body	NA	4.77999e-05
cg12016544	0.0494958	1.05074	3	34301910	NA	NA	NA	0.000204267
cg09352908	0.0298275	1.03028	3	37017749	NA	NA	NA	6.24637e-05
cg24752407	0.0627861	1.0648	3	37055802	MLH1;MLH1;MLH1;MLH1;MLH1;MLH1;MLH1	5'UTR;Body;Body;5'UTR;5'UTR;5'UTR;Body	NA	0.000188872
cg05878115	0.0323546	1.03288	3	38054983	PLCD1;PLCD1;PLCD1	Body;Body;Body	NA	0.00017594
cg04444674	0.0293547	1.02979	3	38495333	LOC100128640;ACVR2B	Body;TSS1500	Island	7.98927e-07
cg03689277	-0.0856065	0.917955	3	38497143	ACVR2B;LOC100128640	Body;TSS1500	Island	8.71365e-07
cg20940468	0.048505	1.0497	3	38623154	SCN5A;SCN5A;SCN5A;SCN5A;SCN5A;SCN5A	Body;Body;Body;Body;Body;Body	NA	7.62097e-05
cg03122740	0.0371632	1.03786	3	39170287	TTC21A;TTC21A	Body;Body	NA	1.50571e-06
cg08922540	0.0435643	1.04453	3	39178638	MIR6822;TTC21A;TTC21A	TSS1500;Body;Body	NA	6.20091e-06
cg08278194	0.0558099	1.0574	3	39497860	NA	NA	NA	7.69972e-05
cg27037929	0.0642089	1.06632	3	40141377	MYRIP;MYRIP;MYRIP;MYRIP;MYRIP;MYRIP	TSS200;Body;Body;Body;Body;Body	NA	0.000132105
cg01834043	0.0641494	1.06625	3	42078112	NA	NA	NA	3.34512e-05
cg02741348	0.0389149	1.03968	3	42574303	VIPR1;VIPR1-AS1;VIPR1;VIPR1;VIPR1;VIPR1	Body;TSS1500;Body;Body;Body;Body	N_Shelf	5.64391e-05
cg03992938	-0.0285261	0.971877	3	42814705	CCDC13;CCDC13	1stExon;5'UTR	Island	8.66672e-05
cg04024209	0.0494347	1.05068	3	43415428	ANO10;ANO10;ANO10;ANO10;ANO10	Body;Body;Body;Body;Body	NA	3.19986e-05
cg05518350	0.0383637	1.03911	3	44456278	NA	NA	NA	6.11879e-07
cg24944017	0.0660612	1.06829	3	45128886	CDCP1	Body	NA	2.64938e-05
cg09608765	-0.041398	0.959447	3	45636137	LIMD1	TSS200	S_Shore	5.84478e-05
cg07606990	0.0655804	1.06778	3	45814035	SLC6A20;SLC6A20	Body;Body	NA	0.0002227
cg08826127	-0.120338	0.886621	3	45838226	SLC6A20;SLC6A20	TSS200;TSS200	Island	7.50772e-05
cg20147888	0.0462423	1.04733	3	46719560	ALS2CL;ALS2CL;ALS2CL;ALS2CL	TSS1500;Body;Body;Body	NA	8.07917e-05
cg13276631	0.0355586	1.0362	3	46872239	PRSS42	Body	N_Shelf	8.51491e-06
cg16529472	0.0498856	1.05115	3	46921625	PTH1R	5'UTR	N_Shore	0.00014181
cg23632924	0.0562671	1.05788	3	46922614	PTH1R;PTH1R;PTH1R	TSS1500;ExonBnd;5'UTR	N_Shore	0.000227898
cg01823497	0.0486894	1.04989	3	46938943	PTH1R	Body	N_Shore	8.91351e-07
cg08596875	0.0468428	1.04796	3	47048785	NBEAL2	Body	N_Shore	7.53525e-05
cg26318116	-0.0374438	0.963249	3	47422551	PTPN23;PTPN23	1stExon;5'UTR	Island	5.45557e-05
cg06344544	-0.0913243	0.912722	3	47423295	PTPN23	Body	S_Shore	1.99834e-05
cg24450180	0.0417756	1.04266	3	47891280	DHX30;DHX30	Body;Body	Island	1.4589e-05
cg14564247	-0.0640355	0.937972	3	48594968	PFKFB4	TSS1500	S_Shore	4.2868e-05
cg16129988	-0.0422164	0.958662	3	48647215	UQCRC1	TSS200	Island	2.33759e-05
cg04050646	0.0623872	1.06437	3	48936775	SLC25A20	TSS1500	S_Shore	2.05753e-05
cg10487556	-0.0585159	0.943163	3	48957055	ARIH2;ARIH2OS	5'UTR;TSS1500	S_Shore	0.000103523
cg04792715	-0.0651193	0.936956	3	49058577	MIR191;DALRD3;NDUFAF3;MIR425;NDUFAF3;NDUFAF3;NDUFAF3	TSS1500;TSS200;TSS1500;TSS1500;TSS200;TSS1500;5'UTR	Island	3.87694e-06
cg26932763	-0.144706	0.865276	3	49059921	DALRD3;NDUFAF3;NDUFAF3;NDUFAF3;NDUFAF3	TSS1500;Body;Body;Body;Body	Island	9.15828e-05
cg00359325	-0.061638	0.940223	3	49377419	USP4;USP4	1stExon;1stExon	Island	7.4467e-09
cg22111074	0.0504288	1.05172	3	49690653	BSN	Body	S_Shore	6.8937e-06
cg16151563	0.0497428	1.051	3	49849325	UBA7	Body	NA	1.73276e-05
cg27088877	-0.0301096	0.970339	3	49967358	MON1A;MON1A;MON1A;MON1A	5'UTR;1stExon;5'UTR;1stExon	Island	0.000256856
cg19139554	-0.0245465	0.975752	3	50126253	RBM5	TSS200	Island	5.92187e-05
cg04682699	0.0393258	1.04011	3	50248845	SLC38A3	5'UTR	NA	0.000262283
cg15043975	-0.0520262	0.949304	3	50375252	RASSF1;RASSF1;RASSF1;RASSF1	TSS1500;Body;Body;5'UTR	Island	5.36418e-06
cg07607196	0.0228717	1.02314	3	50388823	CYB561D2;CYB561D2;NPRL2;CYB561D2;CYB561D2;CYB561D2	5'UTR;5'UTR;TSS1500;ExonBnd;ExonBnd;Body	S_Shore	1.53877e-05
cg10472064	0.0310291	1.03152	3	50452888	CACNA2D2;CACNA2D2	Body;Body	NA	0.000107885
cg19999337	0.0465846	1.04769	3	50529074	CACNA2D2;CACNA2D2;CACNA2D2;CACNA2D2	5'UTR;Body;Body;Body	NA	6.17642e-05
cg18812699	0.0646311	1.06677	3	50555721	NA	NA	NA	0.000124782
cg24632873	0.0246047	1.02491	3	50561368	NA	NA	NA	0.000173946
cg14754713	0.0249177	1.02523	3	50578357	NA	NA	NA	8.51657e-05
cg04130952	0.041384	1.04225	3	51998051	PCBP4;PCBP4	5'UTR;TSS1500	NA	1.97068e-05
cg18254296	0.034962	1.03558	3	52003384	ABHD14B;ABHD14B;ABHD14B	3'UTR;3'UTR;3'UTR	NA	0.000159984
cg09304165	0.0477348	1.04889	3	52050395	NA	NA	NA	0.000239556
cg20118879	0.0414491	1.04232	3	52225899	NA	NA	NA	0.000157512
cg01045723	0.0459793	1.04705	3	52255554	TLR9	Body	Island	0.000142168
cg09676981	0.0359082	1.03656	3	52421370	DNAH1	Body	NA	0.000138163
cg04808658	0.0188053	1.01898	3	52470040	SEMA3G	Body	NA	0.000155531
cg02319648	0.0361901	1.03685	3	52499608	NISCH;NISCH;NISCH	Body;Body;Body	NA	0.000242853
cg23246984	0.0624813	1.06447	3	52512090	NISCH;NISCH;NISCH	Body;Body;Body	NA	5.56501e-07
cg23650791	0.0451746	1.04621	3	52826922	NA	NA	NA	0.000130976
cg01241553	0.07851	1.08167	3	52860195	ITIH4;ITIH4	Body;Body	NA	3.88954e-06
cg02630105	-0.0475653	0.953548	3	53195663	PRKCD;PRKCD	5'UTR;5'UTR	Island	4.74876e-06
cg20107640	-0.0590071	0.9427	3	53230203	NA	NA	Island	0.000251678
cg15878792	0.047923	1.04909	3	53266479	TKT;TKT;TKT;TKT	Body;Body;Body;Body	NA	0.000184634
cg01946623	0.0425275	1.04344	3	53821356	CACNA1D;CACNA1D;CACNA1D	Body;Body;Body	NA	0.000264516
cg22759220	0.0475566	1.04871	3	53830105	CACNA1D;CACNA1D;CACNA1D	Body;Body;Body	NA	9.58137e-05
cg17537252	-0.0664099	0.935747	3	56836203	ARHGEF3;ARHGEF3	Body;TSS1500	Island	5.28152e-05
cg03261471	-0.0294909	0.97094	3	57583736	ARF4	TSS1500	S_Shore	0.000229364
cg24033633	0.0800441	1.08333	3	57945695	NA	NA	NA	9.31266e-05
cg05362669	-0.0477977	0.953327	3	61547285	PTPRG;PTPRG	1stExon;5'UTR	Island	5.28465e-05
cg15914463	-0.0491139	0.952073	3	62860103	CADPS;CADPS;CADPS	Body;Body;Body	Island	7.37565e-06
cg09964204	-0.0417297	0.959129	3	66024343	MAGI1;MAGI1;MAGI1;MAGI1;MAGI1;MAGI1	5'UTR;5'UTR;1stExon;1stExon;5'UTR;1stExon	Island	7.43081e-05
cg26093175	-0.049334	0.951863	3	66024549	MAGI1;MAGI1;MAGI1	TSS200;TSS200;TSS200	Island	0.000230747
cg23025752	0.0492672	1.0505	3	66433559	LRIG1	Body	NA	0.000105999
cg08463543	0.0320181	1.03254	3	69788984	MITF	Body	Island	1.5989e-05
cg08458655	-0.0501433	0.951093	3	75146913	NA	NA	NA	7.42334e-06
cg17996591	-0.0373589	0.96333	3	88198870	C3orf38	TSS200	Island	2.45203e-05
cg18733433	0.0669972	1.06929	3	108837086	MORC1	TSS200	Island	6.35886e-08
cg10249489	-0.0553317	0.946171	3	110790945	PVRL3;PVRL3;PVRL3	1stExon;1stExon;TSS200	Island	0.000185237
cg18849015	-0.0447248	0.956261	3	115377592	GAP43;GAP43	Body;5'UTR	Island	0.000191253
cg16503093	0.0518399	1.05321	3	118266996	NA	NA	NA	0.00023884
cg21372329	-0.064085	0.937925	3	119421939	C3orf15;C3orf15	5'UTR;1stExon	Island	2.26137e-05
cg17183009	-0.0465241	0.954542	3	120277827	NA	NA	NA	0.000141567
cg01456030	0.0486149	1.04982	3	123286992	PTPLB	Body	NA	0.000127369
cg19768599	-0.0810517	0.922146	3	124931727	SLC12A8	TSS200	Island	0.000103889
cg14817448	0.0333853	1.03395	3	125069389	ZNF148	5'UTR	NA	0.000227666
cg15393118	0.037054	1.03775	3	125727103	SLC41A3;SLC41A3;SLC41A3;SLC41A3;SLC41A3	Body;Body;Body;Body;Body	NA	2.39759e-06
cg11480845	0.0640948	1.06619	3	125783342	SLC41A3;SLC41A3;SLC41A3;SLC41A3	Body;Body;Body;5'UTR	NA	3.60472e-05
cg05607801	0.0529199	1.05435	3	125903092	NA	NA	S_Shelf	7.52363e-05
cg05977955	0.0555955	1.05717	3	126651695	CHCHD6	Body	NA	0.000137744
cg23995920	0.0397112	1.04051	3	126926043	NA	NA	NA	0.000116189
cg06111627	-0.0674584	0.934767	3	127309564	TPRA1;TPRA1;TPRA1	TSS200;1stExon;5'UTR	Island	0.000195548
cg25477364	0.0563755	1.05799	3	127313731	NA	NA	N_Shelf	1.85746e-05
cg08856162	0.0478506	1.04901	3	127419536	MGLL;MGLL;MGLL	Body;Body;Body	NA	3.02336e-05
cg22508569	-0.0328633	0.967671	3	127771381	SEC61A1;SEC61A1	5'UTR;1stExon	Island	8.68263e-05
cg13264018	0.0546809	1.0562	3	127788509	SEC61A1	3'UTR	NA	1.92714e-05
cg27019594	0.0344279	1.03503	3	127892866	EEFSEC	Body	NA	0.000159596
cg03333153	0.0689853	1.07142	3	127974426	EEFSEC	Body	NA	4.30488e-05
cg00340326	0.0382262	1.03897	3	127988088	EEFSEC	Body	NA	0.000102515
cg19205850	-0.0407644	0.960055	3	128446370	RAB7A	5'UTR	S_Shore	0.000179403
cg04740599	-0.0653511	0.936739	3	128712882	KIAA1257;KIAA1257	1stExon;5'UTR	Island	0.000225587
cg00610447	0.0379067	1.03863	3	128783895	NA	NA	NA	0.000139176
cg09318780	0.0595387	1.06135	3	128801079	NA	NA	NA	9.21934e-05
cg21028292	-0.0458374	0.955197	3	129158769	IFT122;IFT122;MBD4;IFT122;MBD4;IFT122	TSS200;TSS200;1stExon;TSS200;5'UTR;TSS200	Island	2.95138e-05
cg24005667	0.0897265	1.09388	3	129983089	COL6A4P2	Body	Island	2.39051e-07
cg18721596	-0.0626243	0.939296	3	131100342	NUDT16;NUDT16;NUDT16;NUDT16;LOC339874	TSS1500;TSS1500;TSS1500;TSS200;TSS200	Island	9.62123e-07
cg20591405	-0.0211157	0.979106	3	133614578	RAB6B;RAB6B	5'UTR;1stExon	Island	0.000103144
cg07128245	-0.0302575	0.970196	3	134205020	CEP63;CEP63;ANAPC13;CEP63;CEP63;ANAPC13;CEP63;ANAPC13	5'UTR;5'UTR;TSS200;5'UTR;TSS200;TSS200;1stExon;TSS200	Island	1.63039e-05
cg17508291	0.0402914	1.04111	3	136754457	NA	NA	S_Shelf	0.000235334
cg04406041	0.0623601	1.06435	3	137742592	CLDN18;CLDN18	Body;Body	NA	0.000248436
cg13578548	0.0483436	1.04953	3	137843708	A4GNT	Body	NA	8.87295e-06
cg21078002	-0.0255506	0.974773	3	137893432	DBR1	Body	Island	3.82448e-05
cg05617996	-0.0249843	0.975325	3	137906122	ARMC8;ARMC8;ARMC8	TSS200;TSS200;TSS200	Island	2.62445e-05
cg23178677	0.0533697	1.05482	3	138018843	NME9	Body	NA	0.000243108
cg10731507	-0.0435055	0.957427	3	138067853	MRAS;MRAS	5'UTR;5'UTR	Island	0.00024035
cg12180067	0.0608699	1.06276	3	138160066	ESYT3	Body	NA	0.000207431
cg14257017	0.0607087	1.06259	3	138161860	ESYT3	Body	NA	0.000242593
cg04915975	-0.0326388	0.967888	3	139063070	MRPS22	Body	Island	1.84796e-05
cg20509771	0.04995	1.05122	3	141178244	NA	NA	NA	0.000160724
cg07997394	0.0454425	1.04649	3	141996258	NA	NA	NA	0.00026469
cg01915389	0.0429547	1.04389	3	148808831	HLTF-AS1	Body	NA	0.000238595
cg14799538	0.0555045	1.05707	3	150245999	NA	NA	NA	8.62979e-05
cg10307545	-0.0515654	0.949741	3	150803001	NA	NA	Island	0.000112623
cg21401219	0.0420382	1.04293	3	150803669	MED12L	TSS1500	Island	6.72322e-05
cg02797930	-0.0566442	0.94493	3	153839287	SGEF;SGEF	1stExon;5'UTR	Island	6.14662e-06
cg02071853	0.0694753	1.07195	3	154748651	NA	NA	NA	1.83209e-05
cg04798497	-0.0343541	0.966229	3	156273025	SSR3	TSS200	Island	0.000179665
cg18135855	-0.0425638	0.958329	3	157217331	VEPH1;VEPH1;VEPH1;VEPH1;VEPH1;VEPH1	5'UTR;5'UTR;5'UTR;1stExon;5'UTR;5'UTR	NA	2.04523e-05
cg06156376	-0.0382518	0.962471	3	157823814	SHOX2;SHOX2;SHOX2;SHOX2;SHOX2;SHOX2	1stExon;1stExon;5'UTR;5'UTR;1stExon;5'UTR	Island	4.38335e-05
cg21527132	-0.0733382	0.929286	3	159943985	LOC401097	1stExon	Island	0.00018508
cg17414580	-0.0321016	0.968408	3	160283376	KPNA4	TSS200	Island	4.51416e-06
cg18592273	-0.0400783	0.960714	3	161089930	C3orf57	TSS200	Island	2.20501e-05
cg01207678	0.0340364	1.03462	3	164056463	NA	NA	NA	5.65893e-05
cg10493061	0.0577288	1.05943	3	167293160	WDR49	Body	NA	9.14309e-05
cg11123595	-0.066442	0.935717	3	169376618	MECOM	Body	N_Shelf	1.05138e-05
cg24655016	-0.0397899	0.960991	3	169530657	LRRC34;LRRC34;LRRC34	TSS200;TSS200;TSS200	S_Shore	4.35557e-05
cg06304401	-0.0318982	0.968605	3	173303193	NLGN1	5'UTR	NA	2.41414e-05
cg23052948	0.0397439	1.04054	3	176995801	NA	NA	NA	0.000125306
cg15822059	0.0984216	1.10343	3	177449165	LINC00578	Body	NA	0.000232407
cg19588881	-0.0473048	0.953797	3	178790053	ZMAT3;ZMAT3	TSS1500;TSS1500	S_Shore	7.46338e-05
cg15278957	-0.0401994	0.960598	3	179280056	ACTL6A;ACTL6A;ACTL6A	TSS1500;TSS1500;TSS1500	N_Shore	0.000105152
cg20831741	-0.028864	0.971549	3	180397302	CCDC39	TSS200	Island	0.000142527
cg00395262	-0.0551095	0.946382	3	180397750	CCDC39	TSS1500	Island	0.000130925
cg18163973	-0.0759309	0.92688	3	182833979	NA	NA	NA	2.89281e-05
cg10064907	-0.0849878	0.918524	3	183165330	NA	NA	Island	7.33805e-05
cg13805986	0.0432671	1.04422	3	183538016	MAP6D1	Body	NA	2.27726e-06
cg02612885	0.0323042	1.03283	3	183695495	ABCC5	Body	NA	3.98551e-05
cg20102482	0.0650664	1.06723	3	183913285	NA	NA	NA	6.05154e-09
cg09970348	-0.0656713	0.936439	3	183978600	ECE2;CAMK2N2	Body;Body	Island	1.38112e-06
cg11888381	-0.0341142	0.966461	3	184053532	FAM131A	TSS200	N_Shore	4.59888e-05
cg20153590	0.0353364	1.03597	3	184100041	CHRD;CHRD;CHRD;CHRD;CHRD	5'UTR;5'UTR;Body;Body;Body	S_Shore	0.000204751
cg20935483	-0.0352349	0.965379	3	184278889	EPHB3	TSS1500	N_Shore	1.98709e-05
cg02888715	0.0543688	1.05587	3	184347154	NA	NA	NA	6.78293e-05
cg04513882	0.0559128	1.05751	3	185271385	LIPH	TSS1500	NA	0.000152718
cg26545834	-0.0479115	0.953218	3	185303959	SENP2	TSS200	Island	2.2204e-05
cg11573604	0.0709272	1.0735	3	185811396	ETV5	Body	NA	0.000172119
cg17685523	0.0489766	1.0502	3	185972011	DGKG;DGKG;DGKG	Body;Body;Body	NA	0.000162068
cg02961575	-0.0350388	0.965568	3	186285036	TBCCD1;TBCCD1	5'UTR;5'UTR	Island	0.000170961
cg10211016	0.0852775	1.08902	3	186691574	ST6GAL1;ST6GAL1	5'UTR;5'UTR	NA	0.000215209
cg15938795	0.0960488	1.10081	3	187460677	BCL6	5'UTR	N_Shore	5.67155e-07
cg16224163	0.0965079	1.10132	3	187870621	LPP	TSS1500	N_Shore	0.00016758
cg15087520	-0.0508792	0.950393	3	187871600	LPP	TSS200	Island	0.0001106
cg26325444	-0.0310872	0.969391	3	191047058	CCDC50;CCDC50;CCDC50;CCDC50;UTS2D	5'UTR;1stExon;5'UTR;1stExon;5'UTR	Island	0.000106342
cg01821429	-0.0778944	0.925062	3	193922273	NA	NA	Island	0.000237614
cg11122795	0.0403195	1.04114	3	194071770	CPN2	5'UTR	NA	0.000232578
cg03369999	0.0603693	1.06223	3	194342992	TMEM44;TMEM44;TMEM44;TMEM44	Body;Body;Body;Body	NA	7.74194e-05
cg09909963	-0.0739384	0.928729	3	194880947	XXYLT1;XXYLT1	Body;Body	NA	0.000195446
cg08931456	0.0520973	1.05348	3	195077618	ACAP2	Body	NA	0.000165719
cg25672411	0.0537904	1.05526	3	195423806	NA	NA	NA	3.73985e-05
cg03907849	0.0559734	1.05757	3	195544555	NA	NA	NA	1.76906e-06
cg07155014	0.0411957	1.04206	3	195855367	NA	NA	NA	0.000217058
cg05754973	0.0515457	1.0529	3	196157488	UBXN7	Body	N_Shore	0.000254285
cg11757982	-0.0631889	0.938766	3	196366581	NRROS;NRROS	1stExon;5'UTR	Island	0.000237319
cg01860010	0.0650695	1.06723	3	196726298	NA	NA	N_Shelf	1.88288e-06
cg27319530	0.0441717	1.04516	3	197173792	NA	NA	NA	2.27322e-05
cg10624175	-0.0217921	0.978444	3	197463845	KIAA0226;KIAA0226	5'UTR;TSS200	Island	0.000128447
cg04748051	-0.0695509	0.932813	4	668057	ATP5I;ATP5I	5'UTR;1stExon	Island	8.02443e-10
cg08555912	0.0589487	1.06072	4	674399	MYL5	Body	N_Shore	1.70611e-06
cg17234201	0.0434457	1.0444	4	783597	CPLX1	Body	N_Shelf	7.0709e-05
cg06201207	0.0427234	1.04365	4	866302	GAK	Body	Island	2.96488e-06
cg07380286	0.0604056	1.06227	4	894856	GAK;GAK	Body;Body	S_Shore	0.00023357
cg24158141	0.0374671	1.03818	4	959998	DGKQ	Body	N_Shore	4.46212e-06
cg08848753	0.0564968	1.05812	4	976784	SLC26A1	Body	N_Shelf	0.000111184
cg02826685	0.0518908	1.05326	4	1009808	FGFRL1;FGFRL1;FGFRL1	Body;Body;Body	S_Shelf	0.000199469
cg03336984	0.0422814	1.04319	4	1022647	NA	NA	Island	9.75864e-06
cg26230711	0.0551156	1.05666	4	1091547	RNF212;RNF212;RNF212	Body;Body;Body	S_Shore	7.52793e-06
cg08544583	-0.0258347	0.974496	4	1341575	KIAA1530	5'UTR	S_Shore	0.000236461
cg21620606	0.0625793	1.06458	4	1342894	KIAA1530	Body	S_Shore	4.96192e-05
cg05464720	0.0536613	1.05513	4	1349298	UVSSA	Body	NA	7.57556e-06
cg24232092	0.0574958	1.05918	4	1364344	KIAA1530	Body	Island	3.7086e-05
cg16419369	0.0562895	1.0579	4	1377935	UVSSA	Body	NA	0.000228316
cg27311590	0.144032	1.15492	4	1521984	NA	NA	Island	0.000208975
cg15021941	0.0545175	1.05603	4	1564549	NA	NA	NA	0.000194623
cg17017210	0.0347444	1.03536	4	1570606	NA	NA	Island	0.000127038
cg00175895	0.0649049	1.06706	4	1578077	NA	NA	N_Shore	5.24848e-05
cg23199788	0.0404204	1.04125	4	1620039	NA	NA	NA	6.68396e-05
cg03919554	0.0247461	1.02505	4	1795251	FGFR3;FGFR3;FGFR3	5'UTR;5'UTR;5'UTR	Island	6.54094e-05
cg07186390	0.0499819	1.05125	4	1803298	FGFR3;FGFR3;FGFR3	Body;Body;Body	Island	1.6089e-05
cg03008204	0.0658179	1.06803	4	1828697	LETM1	Body	Island	9.04722e-05
cg23297314	0.0350958	1.03572	4	1835881	LETM1	Body	NA	6.05717e-05
cg23952550	0.0496818	1.05094	4	1988280	MIR943;WHSC2	TSS200;Body	S_Shore	7.05417e-05
cg01455828	0.0534944	1.05495	4	2451684	NA	NA	NA	0.000139514
cg18070394	0.0308733	1.03135	4	2470786	RNF4	TSS200	Island	2.46988e-06
cg14342994	0.0739876	1.07679	4	2826314	SH3BP2;SH3BP2;SH3BP2;SH3BP2	Body;Body;Body;Body	NA	4.56854e-05
cg01872779	-0.0497812	0.951438	4	2936973	MFSD10;C4orf10;MFSD10	TSS1500;TSS1500;TSS1500	Island	0.000188366
cg15593398	-0.0554023	0.946104	4	3076334	HTT	TSS200	Island	2.98932e-06
cg12122041	0.0612472	1.06316	4	3234814	HTT	Body	NA	1.25452e-05
cg01542143	0.0370316	1.03773	4	3240754	HTT	Body	NA	0.000137309
cg21625301	0.0450288	1.04606	4	3244256	HTT	3'UTR	NA	5.58426e-05
cg16913361	0.0424285	1.04334	4	3250226	C4orf44;C4orf44	TSS1500;TSS1500	N_Shore	0.00014348
cg15861697	0.0424811	1.0434	4	3315302	RGS12;RGS12	TSS1500;TSS1500	N_Shelf	0.000154884
cg27636612	0.0477055	1.04886	4	3443025	HGFAC	TSS1500	NA	5.41615e-06
cg14256452	0.0366477	1.03733	4	3443518	HGFAC;HGFAC	TSS200;TSS200	NA	0.00017207
cg26955579	0.058364	1.0601	4	3443683	HGFAC	TSS200	NA	0.000131051
cg17960516	-0.0645936	0.937448	4	3465004	DOK7;DOK7	TSS200;TSS200	Island	3.13977e-06
cg07749943	-0.0478875	0.953241	4	3468188	DOK7;DOK7	Body;Body	S_Shelf	0.000202074
cg19548669	0.0355411	1.03618	4	3567670	NA	NA	S_Shore	0.000171515
cg14816226	0.0444228	1.04542	4	3578440	LINC00955	TSS200	NA	0.000142362
cg06520877	0.054079	1.05557	4	3748130	NA	NA	N_Shore	3.03606e-05
cg20111187	-0.0463427	0.954715	4	3882339	NA	NA	NA	5.41285e-06
cg07173274	0.0598956	1.06173	4	4167004	NA	NA	NA	3.38158e-06
cg10816700	-0.0539461	0.947483	4	4291837	LYAR;LYAR;ZNF509;LYAR	1stExon;5'UTR;TSS200;TSS200	Island	7.81263e-05
cg02656873	0.0259069	1.02625	4	5520162	NA	NA	NA	0.000140013
cg18861990	-0.0643243	0.937701	4	5891833	CRMP1	Body	N_Shore	0.000100005
cg21358545	0.0291908	1.02962	4	5933962	NA	NA	NA	1.63361e-07
cg20184379	-0.0480681	0.953069	4	6271509	WFS1;WFS1	TSS200;TSS200	Island	0.000171459
cg07867360	0.0598872	1.06172	4	6475156	PPP2R2C	TSS1500	S_Shore	0.000131916
cg02766173	-0.0540554	0.94738	4	6475182	PPP2R2C	TSS1500	S_Shore	2.5222e-05
cg03482029	-0.0604193	0.94137	4	6642442	MRFAP1	TSS200	Island	1.3857e-05
cg17393702	-0.0329529	0.967584	4	7072552	NA	NA	S_Shelf	0.000183357
cg20259515	0.0514703	1.05282	4	7128215	NA	NA	NA	4.70704e-05
cg10873330	0.0370607	1.03776	4	7677873	SORCS2	Body	NA	3.37131e-05
cg27212190	0.0535983	1.05506	4	7742526	SORCS2	3'UTR	NA	1.23381e-06
cg16607898	0.0430815	1.04402	4	7770069	AFAP1;AFAP1;LOC84740	Body;Body;Body	NA	0.000175396
cg27326882	0.0513125	1.05265	4	7789542	AFAP1;AFAP1	Body;Body	NA	0.000204812
cg25380197	0.041466	1.04234	4	8006277	ABLIM2;ABLIM2;ABLIM2;ABLIM2;ABLIM2;ABLIM2;ABLIM2	Body;Body;Body;Body;Body;Body;Body	NA	0.000264713
cg20962503	0.0287234	1.02914	4	8039802	ABLIM2;ABLIM2;ABLIM2;ABLIM2;ABLIM2;ABLIM2;ABLIM2;ABLIM2	Body;Body;Body;Body;Body;Body;Body;Body	NA	9.15789e-05
cg00262159	0.0406022	1.04144	4	8108207	ABLIM2;ABLIM2;ABLIM2;ABLIM2;ABLIM2;ABLIM2;ABLIM2	Body;Body;Body;Body;Body;Body;Body	NA	0.000141267
cg12616531	-0.0767138	0.926155	4	8160892	ABLIM2;ABLIM2;ABLIM2;ABLIM2;ABLIM2;ABLIM2;ABLIM2	TSS1500;TSS1500;TSS1500;TSS1500;TSS1500;TSS1500;TSS1500	Island	0.000242167
cg05453912	0.0416591	1.04254	4	8391411	ACOX3;ACOX3	Body;Body	S_Shelf	0.000244608
cg01027519	0.0401184	1.04093	4	8645949	NA	NA	Island	8.88187e-05
cg23399441	0.0281239	1.02852	4	11401662	HS3ST1	5'UTR	Island	0.000219611
cg23634395	-0.0323309	0.968186	4	21306048	KCNIP4;KCNIP4;KCNIP4;KCNIP4	Body;TSS1500;5'UTR;5'UTR	NA	4.53839e-05
cg12847279	-0.0335913	0.966967	4	24586247	DHX15	TSS200	S_Shore	1.73684e-09
cg08025444	0.0501929	1.05147	4	25865955	SEL1L3;SEL1L3;SEL1L3	TSS1500;TSS1500;TSS1500	S_Shore	0.000232697
cg03617870	-0.0468017	0.954277	4	26322487	RBPJ;RBPJ;RBPJ;RBPJ;RBPJ;RBPJ	5'UTR;1stExon;1stExon;Body;Body;5'UTR	Island	8.58868e-05
cg15043926	-0.0420673	0.958805	4	26863112	STIM2;STIM2;STIM2	Body;Body;Body	Island	0.000133469
cg10176587	0.0743786	1.07721	4	31508281	NA	NA	NA	6.21246e-07
cg11824304	0.0310073	1.03149	4	37688119	RELL1;RELL1	TSS200;TSS200	Island	7.36424e-05
cg12587974	0.0454635	1.04651	4	38696440	KLF3	Body	NA	2.85059e-06
cg19545623	-0.0718904	0.930633	4	40752009	NSUN7;NSUN7	5'UTR;1stExon	Island	0.000112479
cg10683646	-0.0596034	0.942138	4	42153195	BEND4;BEND4	Body;Body	Island	8.14571e-05
cg02610327	0.0418492	1.04274	4	44169592	NA	NA	NA	5.07761e-05
cg05975884	-0.0387723	0.96197	4	44680684	GUF1	1stExon	Island	8.4826e-07
cg00308458	0.0302179	1.03068	4	45459418	NA	NA	NA	1.67528e-05
cg17666825	-0.0272112	0.973156	4	52711028	DCUN1D4;DCUN1D4;DCUN1D4;DCUN1D4	5'UTR;Body;Body;Body	Island	9.39496e-05
cg22852065	0.0437873	1.04476	4	52942997	SPATA18	Body	Island	0.000119442
cg25722465	-0.038342	0.962384	4	55991701	KDR;KDR	1stExon;5'UTR	Island	8.86487e-05
cg22523077	-0.0360602	0.964582	4	56412259	CLOCK	5'UTR	Island	1.44798e-05
cg00837330	0.0451946	1.04623	4	57689310	SPINK2;SPINK2;SPINK2;SPINK2;SPINK2;SPINK2;SPINK2	TSS1500;TSS1500;TSS1500;TSS1500;TSS1500;TSS1500;TSS1500	S_Shore	6.01287e-05
cg09408696	0.0404962	1.04133	4	57695100	NA	NA	NA	4.97959e-05
cg18439474	0.0493419	1.05058	4	62804350	ADGRL3	Body	NA	1.68262e-05
cg25287541	0.0460511	1.04713	4	71339023	MUC7;MUC7;MUC7	5'UTR;5'UTR;5'UTR	NA	1.72812e-05
cg17827536	-0.0492	0.951991	4	76649539	USO1;USO1	TSS200;TSS200	Island	3.86047e-05
cg16043190	-0.0495905	0.951619	4	78741143	CNOT6L	TSS1500	Island	0.000199128
cg01402409	-0.0170159	0.983128	4	78978133	FRAS1;FRAS1	TSS1500;TSS1500	N_Shore	0.000242585
cg10457539	-0.0657433	0.936371	4	85418584	NKX6-1	Body	Island	6.83511e-05
cg13981804	0.0895122	1.09364	4	87797509	C4orf36	3'UTR	NA	0.000262386
cg13671968	-0.0711809	0.931293	4	87813815	C4orf36	TSS1500	S_Shore	0.000124519
cg01198208	0.029856	1.03031	4	87893007	AFF1	Body	NA	0.000187999
cg17279557	-0.031605	0.968889	4	87927655	AFF1;AFF1	Body;TSS1500	N_Shore	6.56721e-05
cg15460348	0.0572084	1.05888	4	88896909	SPP1;SPP1;SPP1;SPP1;SPP1;SPP1	1stExon;5'UTR;5'UTR;1stExon;5'UTR;1stExon	NA	2.6048e-05
cg09502715	0.0534824	1.05494	4	89567760	HERC3;HERC3	Body;5'UTR	NA	4.25304e-06
cg03369807	-0.0455255	0.955495	4	94748860	ATOH1	TSS1500	N_Shore	5.14536e-06
cg11106864	-0.228373	0.795827	4	99363399	RAP1GDS1;RAP1GDS1;RAP1GDS1;RAP1GDS1;RAP1GDS1;RAP1GDS1	3'UTR;3'UTR;3'UTR;3'UTR;3'UTR;3'UTR	NA	0.00016448
cg12723059	0.0954258	1.10013	4	103968160	SLC9B2;SLC9B2;SLC9B2	Body;Body;Body	NA	9.72102e-05
cg16789902	0.0375399	1.03825	4	105708398	NA	NA	NA	0.00023254
cg23979983	0.0836535	1.08725	4	107597761	NA	NA	NA	1.1558e-06
cg25262044	-0.0242246	0.976066	4	107958491	DKK2	TSS1500	S_Shore	3.3035e-06
cg26528279	0.05733	1.05901	4	109093699	LEF1-AS1;LEF1-AS1	Body;Body	Island	0.000255974
cg25884040	-0.0596909	0.942056	4	113152634	AP1AR;AP1AR	TSS1500;TSS1500	Island	4.23223e-05
cg17031795	-0.0268681	0.97349	4	113438555	NEUROG2	TSS1500	S_Shore	1.4732e-05
cg22700049	-0.0488956	0.952281	4	122872351	TRPC3	Body	Island	1.6319e-05
cg00571090	0.0495738	1.05082	4	123300493	ADAD1;ADAD1;ADAD1	5'UTR;TSS200;TSS200	Island	0.000143899
cg19184572	0.0686985	1.07111	4	124365857	NA	NA	NA	4.84165e-05
cg14666734	-0.0699352	0.932454	4	128703599	HSPA4L;HSPA4L	5'UTR;1stExon	Island	2.00373e-05
cg00608362	-0.0277378	0.972643	4	128802003	PLK4	TSS200	Island	7.8696e-06
cg00065998	0.0324818	1.03302	4	130934121	NA	NA	NA	2.71194e-05
cg24848015	0.0417747	1.04266	4	132667632	NA	NA	N_Shore	9.53836e-05
cg17374227	-0.0792359	0.923822	4	140374776	RAB33B	TSS200	Island	0.000216561
cg25323711	-0.0520192	0.949311	4	141349096	CLGN;CLGN	TSS1500;TSS1500	S_Shore	7.09226e-08
cg14223995	-0.0519422	0.949384	4	141489799	UCP1	1stExon	N_Shore	0.000183866
cg15393234	-0.0585831	0.9431	4	146019494	ABCE1;ABCE1;ABCE1;ANAPC10;ABCE1	5'UTR;1stExon;5'UTR;TSS200;1stExon	Island	8.03436e-06
cg00505045	-0.0583548	0.943315	4	147561669	POU4F2	Body	Island	8.3052e-05
cg00360468	-0.0236088	0.976668	4	148605329	PRMT10	TSS200	Island	3.29514e-07
cg07169869	0.05521	1.05676	4	148986745	ARHGAP10	Body	NA	0.000223239
cg03062689	0.0826349	1.08615	4	154477094	KIAA0922;KIAA0922	Body;Body	NA	0.000138426
cg23587449	-0.0623583	0.939546	4	155663689	LRAT	TSS1500	N_Shore	0.000129345
cg01942962	-0.0764684	0.926382	4	158143439	GRIA2;GRIA2;GRIA2	Body;Body;Body	Island	4.73692e-05
cg24470086	0.0667863	1.06907	4	158237432	GRIA2;GRIA2;GRIA2	Body;Body;Body	NA	9.60536e-05
cg24693227	0.0570942	1.05876	4	162173914	NA	NA	NA	1.34806e-05
cg25399000	-0.0713338	0.931151	4	166248820	SC4MOL;SC4MOL;SC4MOL;SC4MOL	1stExon;1stExon;5'UTR;5'UTR	Island	5.86111e-05
cg20756158	0.0718957	1.07454	4	174103927	GALNT7	Body	NA	0.000122552
cg07681935	0.117815	1.12504	4	174452461	NBLA00301;HAND2	Body;TSS1500	Island	0.000136555
cg07969748	0.108371	1.11446	4	174452495	HAND2;HAND2-AS1	TSS1500;Body	Island	5.90512e-05
cg13282486	0.0738242	1.07662	4	183814928	DCTD;DCTD	Body;Body	NA	0.000151491
cg25255854	-0.0680188	0.934243	4	185396298	IRF2	TSS1500	S_Shore	0.000114783
cg14655345	0.0367558	1.03744	4	185659507	NA	NA	S_Shelf	0.000111645
cg00109797	-0.0542891	0.947158	4	185939181	HELT;HELT	TSS1500;TSS1500	S_Shore	0.000153919
cg14283059	-0.057398	0.944218	4	186125358	KIAA1430	TSS200	Island	1.56587e-06
cg22878469	0.0447839	1.0458	5	235427	SDHA	Body	NA	0.000229497
cg04939692	0.049327	1.05056	5	306205	PDCD6;PDCD6;PDCD6;PDCD6;PDCD6;AHRR;AHRR	5'UTR;Body;Body;Body;Body;Body;Body	N_Shore	3.21924e-07
cg03569073	0.0649027	1.06706	5	307132	AHRR;PDCD6	Body;Body	N_Shore	4.82426e-06
cg16336872	0.0365538	1.03723	5	435267	AHRR	3'UTR	NA	0.000172021
cg06925438	0.0566576	1.05829	5	480121	SLC9A3	Body	N_Shore	0.000209115
cg15420634	0.0342188	1.03481	5	485359	SLC9A3	Body	N_Shelf	0.00017388
cg00111629	0.0473471	1.04849	5	538396	NA	NA	S_Shore	2.25237e-05
cg27459021	0.0608637	1.06275	5	555725	NA	NA	NA	2.66515e-05
cg01185825	-0.054741	0.94673	5	784467	NA	NA	Island	1.67684e-05
cg17199537	0.0289913	1.02942	5	1015801	NKD2;NKD2	Body;Body	NA	3.84706e-05
cg18576686	0.0500946	1.05137	5	1064633	SLC12A7	Body	S_Shore	8.78009e-05
cg15601915	0.0469062	1.04802	5	1065775	SLC12A7	Body	S_Shore	0.000119927
cg25528709	0.0319464	1.03246	5	1080273	SLC12A7	Body	Island	0.000256248
cg19760823	0.0428715	1.0438	5	1120680	NA	NA	NA	2.76985e-05
cg00576086	0.0537878	1.05526	5	1269066	TERT;TERT	Body;Body	N_Shore	0.000116819
cg23827991	0.0815383	1.08495	5	1283243	TERT;TERT	Body;Body	Island	1.98705e-05
cg21202862	0.0564207	1.05804	5	1337955	CLPTM1L	Body	N_Shore	5.04148e-05
cg22182137	0.0517727	1.05314	5	1390235	NA	NA	S_Shelf	4.76569e-06
cg12920963	0.0330421	1.03359	5	1468661	LPCAT1	Body	S_Shore	0.00015037
cg08582957	0.0485325	1.04973	5	1468972	LPCAT1	Body	S_Shore	0.000106129
cg07035602	0.0533903	1.05484	5	1507739	LPCAT1	Body	NA	8.09023e-05
cg19102993	0.0337761	1.03435	5	1523610	LPCAT1	Body	Island	2.23293e-06
cg19438913	0.0343931	1.03499	5	1525455	LPCAT1	TSS1500	S_Shore	0.00024568
cg19050152	0.0401619	1.04098	5	1828311	NA	NA	NA	0.000119163
cg00902114	0.0541844	1.05568	5	2223639	NA	NA	NA	7.2074e-05
cg13025558	0.0664656	1.06872	5	2708518	NA	NA	NA	0.000111335
cg19539905	0.0565677	1.0582	5	5535886	NA	NA	NA	0.000204903
cg20759084	0.100844	1.1061	5	7395875	ADCY2	TSS1500	Island	6.68188e-05
cg18688599	-0.0554465	0.946063	5	10353401	MARCH6	TSS1500	Island	5.32085e-05
cg06554120	-0.0229729	0.977289	5	11385067	CTNND2	Body	Island	0.000100318
cg12395733	0.0545816	1.0561	5	12795646	NA	NA	Island	0.000203166
cg20273531	0.0719713	1.07462	5	16509481	FAM134B;FAM134B	TSS1500;Body	NA	0.000243159
cg16281534	0.110806	1.11718	5	17224860	BASP1	5'UTR	NA	5.28773e-05
cg04708398	-0.0287813	0.971629	5	31532521	C5orf22;RNASEN;RNASEN	1stExon;TSS1500;TSS1500	Island	0.000119115
cg08827252	0.0639062	1.06599	5	32001506	PDZD2	Body	NA	9.04875e-05
cg05666482	0.0672578	1.06957	5	34740437	RAI14;RAI14;RAI14;RAI14;RAI14;RAI14	Body;Body;Body;Body;Body;Body	NA	9.26917e-05
cg26161725	-0.0676231	0.934613	5	36241580	C5orf33;C5orf33	5'UTR;Body	Island	7.8159e-09
cg26689886	-0.0804287	0.922721	5	36606273	SLC1A3;SLC1A3;SLC1A3;SLC1A3;SLC1A3	TSS200;TSS200;TSS200;TSS200;TSS200	NA	0.000221239
cg23976263	0.0740017	1.07681	5	37121681	C5orf42	Body	NA	3.71271e-05
cg07850832	0.0424264	1.04334	5	37378050	WDR70	TSS1500	N_Shore	0.000242234
cg15182643	-0.0431598	0.957758	5	38257516	EGFLAM	TSS1500	N_Shore	2.38384e-05
cg03205103	-0.0713251	0.931159	5	38257541	EGFLAM	TSS1500	N_Shore	7.44666e-05
cg08874888	0.0312703	1.03176	5	52386488	ITGA2	3'UTR	NA	0.000172018
cg12382103	0.0610346	1.06294	5	54199082	NA	NA	NA	0.000168421
cg18059652	-0.0666041	0.935565	5	54527533	CCNO	Body	Island	4.35704e-06
cg16664394	-0.0549445	0.946538	5	54527671	CCNO	Body	Island	1.71643e-06
cg10584209	-0.0404718	0.960336	5	54528200	CCNO	Body	Island	1.36139e-05
cg07236911	-0.0273236	0.973046	5	54603532	SKIV2L2;DHX29	TSS200;TSS200	Island	0.000207886
cg02229841	-0.0693255	0.933023	5	54830501	PPAP2A;PPAP2A;PPAP2A;RNF138P1;PPAP2A	5'UTR;1stExon;5'UTR;TSS200;1stExon	Island	0.000223428
cg22006699	0.0281131	1.02851	5	54848427	NA	NA	NA	4.49141e-06
cg00402551	0.0375451	1.03826	5	57021203	NA	NA	NA	6.71667e-05
cg01466967	-0.0372743	0.963412	5	59995837	DEPDC1B;DEPDC1B	Body;Body	Island	0.000106192
cg00182204	0.0817771	1.08521	5	60712495	ZSWIM6	Body	NA	0.000261484
cg04938384	0.0565413	1.05817	5	60971370	LOC101928651;C5orf64;C5orf64;C5orf64;C5orf64	Body;Body;Body;Body;Body	NA	6.33565e-06
cg12523924	-0.0320286	0.968479	5	63255359	NA	NA	Island	5.73781e-05
cg02577849	-0.0351223	0.965487	5	64777678	ADAMTS6;ADAMTS6	1stExon;5'UTR	NA	1.15284e-05
cg22824060	-0.0345123	0.966076	5	64858933	PPWD1;CENPK;CENPK	TSS200;5'UTR;1stExon	Island	0.00020305
cg14161021	-0.0682627	0.934015	5	65222306	ERBB2IP;ERBB2IP;ERBB2IP;ERBB2IP;ERBB2IP;ERBB2IP	TSS200;TSS200;TSS200;TSS200;TSS200;TSS200	Island	0.000111965
cg01447317	-0.042365	0.95852	5	65222591	ERBB2IP;ERBB2IP;ERBB2IP;ERBB2IP;ERBB2IP;ERBB2IP;ERBB2IP;ERBB2IP;ERBB2IP;ERBB2IP;ERBB2IP;ERBB2IP	1stExon;1stExon;1stExon;1stExon;1stExon;1stExon;5'UTR;5'UTR;5'UTR;5'UTR;5'UTR;5'UTR	S_Shore	3.55404e-05
cg01941047	-0.0276589	0.97272	5	65440763	SFRS12;SFRS12;SFRS12	5'UTR;Body;1stExon	Island	0.00015645
cg03256616	0.0316837	1.03219	5	68658355	AK6;AK6	Body;Body	NA	0.000184188
cg22104153	-0.0541812	0.94726	5	70883106	MCCC2	TSS200	Island	0.000145565
cg25731807	-0.0442086	0.956754	5	72416182	TMEM171;TMEM171	TSS1500;TSS1500	Island	9.4678e-05
cg08663953	0.0415607	1.04244	5	72804550	NA	NA	NA	6.5229e-05
cg00625021	-0.0494292	0.951773	5	75013185	C5orf37;C5orf37	5'UTR;1stExon	Island	1.47925e-06
cg08346074	-0.0757747	0.927025	5	75013329	C5orf37	TSS200	Island	2.46318e-05
cg19436353	0.0596529	1.06147	5	76586024	PDE8B;PDE8B;PDE8B;PDE8B;PDE8B	Body;Body;Body;Body;Body	NA	8.64012e-05
cg01035629	0.0418325	1.04272	5	76705019	PDE8B;PDE8B;PDE8B;PDE8B;PDE8B	Body;Body;Body;Body;Body	NA	0.000202616
cg05749883	0.0511798	1.05251	5	77312624	AP3B1;AP3B1	Body;Body	NA	0.000197373
cg04493793	0.0449796	1.04601	5	80383136	RASGRF2	Body	NA	0.000158656
cg06610368	-0.03175	0.968749	5	86564371	RASA1;RASA1	1stExon;TSS1500	Island	0.000264387
cg08711064	-0.0332094	0.967336	5	86564577	RASA1;RASA1	1stExon;TSS200	S_Shore	7.99538e-09
cg16716096	0.0825613	1.08607	5	92024079	NA	NA	NA	5.25839e-06
cg19075208	-0.025319	0.974999	5	94890810	ARSK;TTC37	TSS200;TSS200	Island	9.03002e-05
cg15145693	-0.035483	0.965139	5	96038277	CAST;CAST;CAST;CAST;CAST;CAST;CAST;CAST;CAST;CAST	TSS1500;Body;Body;TSS1500;TSS1500;Body;TSS1500;Body;TSS1500;Body	Island	8.52205e-05
cg16317718	-0.0498286	0.951392	5	98105400	RGMB	5'UTR	Island	0.000156878
cg02070218	0.034822	1.03544	5	104727755	NA	NA	NA	9.6558e-05
cg14118059	0.0657103	1.06792	5	106830005	EFNA5	Body	NA	0.000138515
cg18764031	0.0593881	1.06119	5	109220061	LOC100289673	Body	N_Shore	0.000101775
cg04738309	-0.0460595	0.954985	5	111093624	C5orf13;C5orf13;C5orf13;C5orf13;C5orf13;C5orf13;C5orf13;C5orf13;C5orf13;C5orf13	TSS1500;Body;TSS1500;TSS1500;Body;5'UTR;TSS1500;TSS1500;5'UTR;TSS1500	Island	0.000227868
cg04256180	0.04647	1.04757	5	112379577	MCC;MCC	Body;Body	NA	0.000196469
cg15676677	0.0724964	1.07519	5	112573320	MCC;MCC	Body;Body	NA	0.000149895
cg14333176	-0.0463096	0.954746	5	114879687	FEM1C	5'UTR	N_Shore	0.0001487
cg11586894	0.0761964	1.07917	5	115827928	SEMA6A;SEMA6A	Body;Body	NA	4.12821e-08
cg13891546	0.0378387	1.03856	5	116497772	NA	NA	NA	0.00023615
cg23851297	-0.0543756	0.947076	5	118407027	DMXL1;DMXL1;DMXL1;DMXL1;DMXL1;DMXL1	5'UTR;5'UTR;1stExon;1stExon;1stExon;5'UTR	Island	0.00021743
cg02704847	0.052116	1.0535	5	126092583	NA	NA	NA	0.000106317
cg21862531	0.105616	1.11139	5	126174119	NA	NA	NA	6.98417e-05
cg18838436	-0.0407361	0.960082	5	126565346	NA	NA	Island	3.5483e-05
cg09608073	-0.0376522	0.963048	5	129241263	CHSY3	1stExon	Island	0.000216685
cg14932200	0.0399192	1.04073	5	131438180	NA	NA	NA	0.0002225
cg25966737	0.0515285	1.05288	5	131555010	MIR6830;P4HA2;P4HA2;P4HA2;P4HA2;P4HA2	TSS1500;5'UTR;5'UTR;5'UTR;5'UTR;5'UTR	NA	0.000149179
cg18640183	0.0221546	1.0224	5	131563610	P4HA2;P4HA2;P4HA2;P4HA2;P4HA2	TSS200;TSS200;TSS200;TSS1500;TSS1500	Island	7.38585e-05
cg08260658	-0.0742402	0.928449	5	132155330	NA	NA	Island	0.000259201
cg11044813	0.0429186	1.04385	5	132592086	FSTL4	Body	NA	0.000249012
cg09321717	-0.0446674	0.956315	5	132947069	FSTL4	5'UTR	Island	0.000232939
cg01488312	0.0895663	1.0937	5	133191306	NA	NA	NA	5.84335e-05
cg06290379	0.0313132	1.03181	5	133377824	NA	NA	NA	0.00024328
cg15204975	0.0331206	1.03368	5	133883856	JADE2;JADE2;JADE2;JADE2	Body;Body;Body;Body	NA	5.89224e-05
cg07458308	-0.0618645	0.94001	5	134827512	NA	NA	Island	1.02565e-05
cg00037131	-0.036619	0.964043	5	134915080	CXCL14	TSS200	S_Shore	6.62669e-05
cg16154332	-0.0404357	0.960371	5	135265793	FBXL21	TSS1500	N_Shore	0.000183223
cg09395034	-0.06395	0.938052	5	137801102	EGR1	TSS200	Island	6.62602e-05
cg25512903	-0.0433422	0.957584	5	138609566	MATR3;SNHG4	TSS1500;TSS1500	Island	7.89844e-05
cg01269731	0.0291954	1.02963	5	138716051	SLC23A1;SLC23A1	Body;Body	S_Shore	0.000107816
cg13254080	-0.0350814	0.965527	5	138941188	UBE2D2;UBE2D2;UBE2D2;UBE2D2	5'UTR;1stExon;1stExon;5'UTR	Island	6.9985e-06
cg11437120	0.045044	1.04607	5	139020500	NA	NA	S_Shelf	0.000207697
cg14121785	0.0796337	1.08289	5	139060726	CXXC5	Body	Island	1.58778e-05
cg11910223	0.0661733	1.06841	5	139060821	CXXC5	Body	Island	8.143e-06
cg24662107	-0.0308275	0.969643	5	139135835	NA	NA	Island	9.76819e-05
cg15648375	0.0337309	1.03431	5	139257623	NRG2;NRG2;NRG2;NRG2;NRG2	Body;Body;Body;Body;Body	NA	0.000196267
cg22659676	-0.0455358	0.955485	5	139525919	NA	NA	Island	3.2779e-06
cg16577540	-0.0414074	0.959438	5	139682757	PFDN1	TSS200	NA	3.51365e-07
cg25639341	-0.0662259	0.935919	5	139781062	ANKHD1;ANKHD1;ANKHD1-EIF4EBP3;ANKHD1;ANKHD1	TSS1500;TSS1500;TSS1500;TSS1500;TSS1500	Island	5.7613e-05
cg05898102	0.0688357	1.07126	5	140571959	PCDHB10;PCDHB10	1stExon;5'UTR	N_Shore	8.49885e-05
cg04511041	-0.0484356	0.952719	5	140613869	PCDHB18	TSS200	N_Shore	0.000214088
cg24922090	-0.0483515	0.952799	5	140751608	PCDHGA4;PCDHGB3;PCDHGA1;PCDHGA5;PCDHGB1;PCDHGA3;PCDHGB3;PCDHGA2;PCDHGB2	Body;1stExon;Body;Body;Body;Body;1stExon;Body;Body	Island	2.83121e-05
cg26537545	0.0580862	1.05981	5	141248208	PCDH1;PCDH1;PCDH1	Body;Body;Body	NA	2.33031e-06
cg16570202	0.0441201	1.04511	5	141299046	NA	NA	NA	0.00019234
cg14127324	0.0460209	1.0471	5	142176214	ARHGAP26;ARHGAP26	Body;Body	NA	9.55012e-07
cg26720404	-0.0305855	0.969877	5	143584869	KCTD16	5'UTR	Island	2.46471e-05
cg17259298	-0.0505573	0.950699	5	145583025	RBM27	TSS200	Island	3.59798e-05
cg23807913	0.0351397	1.03576	5	146770497	DPYSL3;DPYSL3	3'UTR;3'UTR	NA	0.000127385
cg26368304	0.0541031	1.05559	5	149436599	CSF1R;CSF1R;CSF1R	Body;Body;Body	NA	0.000220713
cg02642790	0.0594086	1.06121	5	149505089	PDGFRB	Body	NA	2.68831e-05
cg16090273	-0.0265064	0.973842	5	149737303	TCOF1;TCOF1;TCOF1;TCOF1;TCOF1;TCOF1;TCOF1;TCOF1;TCOF1;TCOF1;TCOF1;TCOF1	5'UTR;1stExon;1stExon;1stExon;1stExon;1stExon;5'UTR;5'UTR;5'UTR;5'UTR;1stExon;5'UTR	Island	0.000187515
cg10802379	-0.0676053	0.934629	5	150400395	GPX3	Body	Island	0.000128466
cg00006183	0.0432465	1.0442	5	151038878	NA	NA	NA	0.000101895
cg05780293	0.0440389	1.04502	5	153767134	GALNT10	Body	NA	8.43601e-05
cg23801613	0.0661854	1.06842	5	154319712	MRPL22;MRPL22	TSS1500;TSS1500	S_Shore	3.65903e-05
cg08744010	-0.0569394	0.944651	5	159414571	NA	NA	Island	5.28343e-05
cg19257036	-0.0224483	0.977802	5	159739712	CCNJL;CCNJL;CCNJL	TSS200;TSS200;Body	Island	0.000160259
cg22227058	-0.0254221	0.974898	5	159846119	SLU7;SLU7	1stExon;5'UTR	Island	2.906e-05
cg00724886	-0.0282496	0.972146	5	159848848	PTTG1;PTTG1;PTTG1;PTTG1	TSS200;TSS200;1stExon;5'UTR	Island	0.00024114
cg07763047	-0.0294984	0.970932	5	160974837	GABRB2;GABRB2	5'UTR;5'UTR	Island	1.87759e-05
cg04848601	0.0411283	1.04199	5	167853546	WWC1;WWC1;WWC1	Body;Body;Body	NA	8.75336e-05
cg01193753	0.0721213	1.07479	5	168271019	SLIT3;SLIT3	Body;Body	NA	2.84961e-05
cg21953891	0.0705657	1.07312	5	168271855	SLIT3	Body	NA	5.67989e-05
cg05906024	0.102013	1.1074	5	168271859	SLIT3	Body	NA	1.84956e-05
cg04128513	0.0483765	1.04957	5	168310461	SLIT3	Body	NA	0.000261443
cg00483219	0.0325187	1.03305	5	169699120	LCP2	Body	NA	9.83905e-05
cg26430986	0.0866515	1.09052	5	170218684	GABRP	Body	NA	5.25096e-06
cg23123540	-0.0260319	0.974304	5	171711465	UBTD2	TSS1500	Island	0.000200413
cg26655130	0.0378488	1.03857	5	172067303	NEURL1B;NEURL1B;NEURL1B	TSS1500;TSS1500;TSS1500	N_Shore	0.000190635
cg06194652	0.0502661	1.05155	5	172147955	NA	NA	NA	1.74818e-05
cg22285816	0.0342113	1.0348	5	172294339	ERGIC1	Body	NA	8.80288e-05
cg02295938	-0.0530509	0.948332	5	174487193	NA	NA	NA	1.34859e-06
cg05157516	-0.0486451	0.952519	5	175085577	HRH2	5'UTR	Island	5.43971e-06
cg10312572	-0.056084	0.94546	5	175224591	CPLX2	5'UTR	Island	6.18921e-05
cg11932305	0.0523927	1.05379	5	175833693	CLTB;CLTB;CLTB;CLTB	ExonBnd;Body;Body;Body	NA	0.000197557
cg02334187	-0.0774223	0.925499	5	175970714	NA	NA	Island	0.000100126
cg23232459	0.0398859	1.04069	5	176068610	EIF4E1B	5'UTR	NA	0.000153419
cg16728520	0.0533635	1.05481	5	176070349	EIF4E1B	Body	N_Shelf	0.00024654
cg07347294	0.0569244	1.05858	5	176080248	TSPAN17;TSPAN17;TSPAN17	Body;Body;Body	NA	8.20475e-05
cg13054612	0.0531503	1.05459	5	176081585	TSPAN17;TSPAN17;TSPAN17	Body;Body;Body	NA	0.000106814
cg15260630	0.0406202	1.04146	5	176266060	UNC5A	Body	NA	0.000118408
cg13559061	0.0382772	1.03902	5	176291712	UNC5A	Body	NA	0.000122066
cg16587991	0.0357132	1.03636	5	176292384	UNC5A	Body	NA	0.000170958
cg06376277	0.0493786	1.05062	5	176520130	FGFR4;FGFR4;FGFR4	Body;Body;Body	N_Shore	7.46826e-05
cg23177839	0.0344723	1.03507	5	176757703	NA	NA	N_Shore	2.32891e-06
cg01993943	0.0358058	1.03645	5	176808164	NA	NA	NA	0.000162885
cg00556570	0.0560208	1.05762	5	176861033	GRK6;GRK6;GRK6	Body;Body;Body	Island	9.44167e-05
cg17491117	0.0484646	1.04966	5	176877512	PRR7	5'UTR	N_Shelf	3.11296e-08
cg17436861	0.0405174	1.04135	5	176900842	DBN1;DBN1	TSS1500;TSS200	NA	5.10158e-07
cg07315736	0.0401373	1.04095	5	176930471	DOK3;DOK3	Body;Body	N_Shore	0.000248284
cg10825850	0.0309734	1.03146	5	176944593	DDX41	TSS1500	S_Shore	0.000133864
cg06675187	0.0614204	1.06335	5	177891127	COL23A1	Body	NA	0.00010206
cg27003681	0.0499516	1.05122	5	178635398	ADAMTS2;ADAMTS2	Body;Body	NA	2.06564e-05
cg24906527	0.0589231	1.06069	5	179008603	RUFY1;RUFY1;RUFY1	Body;Body;Body	S_Shelf	2.32399e-05
cg26284905	0.0146871	1.0148	5	179128941	CANX;CANX	5'UTR;5'UTR	S_Shelf	9.72737e-05
cg03777783	0.0523428	1.05374	5	179320434	TBC1D9B;TBC1D9B	Body;Body	NA	0.00025057
cg18351191	0.0691389	1.07159	5	179367138	NA	NA	NA	0.000123212
cg17016847	0.0340059	1.03459	5	180073137	FLT4;FLT4	Body;Body	N_Shelf	6.63324e-06
cg08956008	0.0513245	1.05266	5	180661535	TRIM41;TRIM41	Body;Body	Island	3.22318e-05
cg23997782	0.0436984	1.04467	5	180665209	GNB2L1	Body	S_Shelf	0.00020891
cg04481635	-0.327542	0.720693	6	224813	NA	NA	NA	6.44622e-08
cg11170393	0.0369607	1.03765	6	345972	DUSP22	Body	NA	0.000102391
cg02547269	0.0352083	1.03584	6	1390361	FOXF2	1stExon	Island	8.95604e-05
cg18449361	0.0443615	1.04536	6	2689154	MYLK4	Body	S_Shelf	0.000243074
cg22647031	0.0581995	1.05993	6	3387811	SLC22A23;SLC22A23	Body;Body	NA	0.000101325
cg17049418	0.04648	1.04758	6	3722453	NA	NA	NA	0.000105851
cg06390606	-0.069299	0.933048	6	3751076	C6orf145	Body	Island	1.72345e-05
cg23835083	0.0298157	1.03026	6	3849536	FAM50B	TSS200	Island	0.00024702
cg02148751	0.0440816	1.04507	6	4672226	NA	NA	NA	0.00014769
cg12304124	0.110819	1.11719	6	5175056	LOC100129461;LYRM4;LYRM4;LYRM4;LYRM4	Body;Body;Body;Body;Body	NA	0.000231484
cg22730148	0.0853177	1.08906	6	5979967	NA	NA	NA	0.000203528
cg01262223	0.0513915	1.05273	6	6675296	NA	NA	NA	0.000116869
cg05339240	0.0431812	1.04413	6	10640838	NA	NA	NA	4.49836e-06
cg12594290	0.044195	1.04519	6	11972963	NA	NA	NA	9.78505e-05
cg15790767	0.0474459	1.04859	6	13431216	GFOD1	Body	NA	2.61645e-07
cg22023770	-0.066379	0.935776	6	13486545	C6orf114;GFOD1	TSS200;Body	Island	6.63914e-06
cg26438679	0.0763092	1.0793	6	13762892	NA	NA	NA	7.69199e-05
cg27429982	-0.0413114	0.95953	6	13815019	MCUR1	TSS1500	S_Shore	0.000115428
cg12222460	-0.070953	0.931506	6	14211743	NA	NA	Island	0.000178091
cg10255171	0.0648741	1.06702	6	16328344	ATXN1;ATXN1	Body;Body	Island	0.000139574
cg18461989	-0.0622347	0.939662	6	16760179	ATXN1;ATXN1	5'UTR;5'UTR	Island	4.37437e-05
cg23013864	0.073533	1.0763	6	17393396	CAP2	TSS1500	NA	2.00676e-05
cg11483359	0.042615	1.04354	6	19712715	NA	NA	NA	0.000166743
cg07329248	0.0472456	1.04838	6	19853788	NA	NA	NA	0.000170597
cg19360886	0.0634929	1.06555	6	21593129	SOX4	TSS1500	N_Shore	2.58213e-05
cg25597625	0.084314	1.08797	6	24583496	KIAA0319;KIAA0319;KIAA0319;KIAA0319;KIAA0319	Body;Body;Body;Body;Body	NA	0.000154763
cg20441568	-0.0550137	0.946472	6	24720719	C6orf62	TSS1500	Island	0.00010816
cg26357282	-0.0546685	0.946799	6	24721060	NA	NA	Island	6.26275e-05
cg14187682	-0.0524751	0.948878	6	24775568	GMNN;GMNN;GMNN;GMNN	5'UTR;5'UTR;5'UTR;TSS200	Island	1.36142e-05
cg13089568	0.0826833	1.0862	6	25407628	LRRC16A	Body	NA	2.40561e-05
cg26718511	-0.051059	0.950223	6	25652531	SCGN;SCGN	1stExon;5'UTR	Island	4.46729e-06
cg12453854	0.0709167	1.07349	6	25913602	SLC17A2;SLC17A2;SLC17A2	3'UTR;Body;Body	NA	6.33251e-06
cg11661250	-0.0261929	0.974147	6	26021799	HIST1H4A	TSS200	N_Shore	0.000108699
cg06515771	-0.0348704	0.965731	6	26614168	NA	NA	Island	0.000202231
cg02704907	0.0379932	1.03872	6	27116113	HIST1H2BK	TSS1500	S_Shore	0.000227208
cg09462695	-0.0422479	0.958632	6	27356135	ZNF391	TSS1500	N_Shore	8.32024e-05
cg03783546	-0.0436074	0.95733	6	27760150	NA	NA	NA	7.20942e-05
cg07364526	-0.0416423	0.959213	6	28105036	NA	NA	Island	0.000148428
cg26531141	-0.0519993	0.94933	6	28912013	NA	NA	NA	0.000195927
cg16101636	0.0491205	1.05035	6	29711438	LOC285830;LOC285830	Body;Body	NA	7.02298e-06
cg08451469	0.0738618	1.07666	6	29711588	LOC285830;LOC285830	Body;Body	NA	8.96669e-08
cg23325570	0.0596056	1.06142	6	29711975	LOC285830;LOC285830	Body;Body	NA	4.09675e-11
cg18306983	0.046691	1.0478	6	29715846	LOC285830;LOC285830	Body;Body	N_Shore	2.06403e-05
cg04049102	-0.0649529	0.937112	6	29716651	LOC285830;LOC285830	Body;Body	Island	0.000176425
cg17105013	-0.0892058	0.914657	6	29716712	LOC285830;LOC285830	Body;Body	Island	3.87023e-05
cg00030176	-0.0620458	0.93984	6	29760784	HCG4	Body	Island	3.26055e-05
cg03861427	0.0640615	1.06616	6	29855325	HLA-H	TSS200	Island	0.000201478
cg09533428	0.0442673	1.04526	6	30038897	RNF39;RNF39	Body;Body	Island	1.27924e-05
cg00354641	-0.0476916	0.953428	6	30071503	TRIM31	Body	S_Shore	2.63216e-05
cg12251145	0.0509643	1.05229	6	30124744	TRIM10;TRIM10	Body;Body	NA	6.12136e-05
cg08749775	0.051372	1.05271	6	30153760	TRIM26	Body	NA	0.000200365
cg15967169	0.050319	1.05161	6	30167836	TRIM26	5'UTR	NA	0.000203427
cg01636799	-0.0411964	0.959641	6	30615000	C6orf136;C6orf136;C6orf136;C6orf136;C6orf136;C6orf136	1stExon;5'UTR;1stExon;5'UTR;1stExon;5'UTR	Island	0.000202136
cg17298733	-0.0355774	0.965048	6	30616741	C6orf136;C6orf136;C6orf136	Body;Body;Body	S_Shore	0.000108021
cg03599622	-0.0595455	0.942193	6	30640355	DHX16;DHX16	Body;Body	N_Shore	5.68815e-06
cg25426560	-0.0562375	0.945315	6	30640776	DHX16;DHX16;DHX16;DHX16	1stExon;1stExon;5'UTR;5'UTR	Island	1.25818e-07
cg16253551	-0.0602541	0.941525	6	30685136	MDC1;MDC1	1stExon;5'UTR	Island	1.1902e-05
cg08673763	0.0475007	1.04865	6	30860960	DDR1;DDR1;DDR1	Body;Body;Body	NA	2.15976e-05
cg17682794	-0.0360459	0.964596	6	30875588	GTF2H4	TSS1500	N_Shore	0.000169648
cg06792428	0.255156	1.29066	6	31087240	CDSN;PSORS1C1	Body;5'UTR	NA	4.6301e-05
cg24905792	0.045304	1.04635	6	31089685	CDSN;PSORS1C1	TSS1500;5'UTR	NA	9.31049e-06
cg01287833	0.0552617	1.05682	6	31113026	CCHCR1;CCHCR1;CCHCR1	Body;Body;Body	NA	7.11925e-06
cg11255427	-0.0274507	0.972923	6	31324500	HLA-B	Body	Island	4.11851e-06
cg02833532	-0.0361061	0.964538	6	31465582	MICB	TSS1500	Island	2.91031e-05
cg16133341	0.0382954	1.03904	6	31496417	MCCD1	TSS1500	NA	7.02017e-05
cg08639424	0.0497774	1.05104	6	31542556	TNF	TSS1500	NA	0.000200636
cg10667484	0.0517194	1.05308	6	31597160	BAT2	Body	N_Shelf	4.06259e-05
cg13267247	0.0592719	1.06106	6	31599034	BAT2	Body	N_Shore	1.13869e-05
cg09313188	0.0341463	1.03474	6	31599160	BAT2	Body	N_Shore	1.98118e-05
cg16793622	0.0431968	1.04414	6	31602975	BAT2	Body	S_Shelf	3.23994e-05
cg10993074	0.0430541	1.04399	6	31627313	C6orf47	1stExon	N_Shore	1.87905e-06
cg19729369	0.0529699	1.0544	6	31630272	BAT4	Body	S_Shore	5.68044e-05
cg01618834	-0.0502402	0.951001	6	31633788	CSNK2B;BAT4;CSNK2B	1stExon;TSS1500;5'UTR	Island	0.000146404
cg17187990	0.0550851	1.05663	6	31646377	LY6G5C	Body	N_Shelf	0.000119569
cg14378964	-0.0296094	0.970825	6	31670974	BAT5	1stExon	Island	2.13533e-05
cg19240857	0.0474294	1.04857	6	31683109	LY6G6E;LY6G6E;LY6G6D	TSS1500;TSS1500;TSS200	NA	6.85179e-05
cg11328149	0.0532485	1.05469	6	31689459	LY6G6C;LY6G6C	5'UTR;1stExon	N_Shore	0.000109486
cg26749976	0.0518813	1.05325	6	31691717	C6orf25;C6orf25;C6orf25;C6orf25;C6orf25;C6orf25	Body;Body;Body;Body;Body;Body	Island	5.30855e-05
cg04637007	0.0628359	1.06485	6	31856010	EHMT2;EHMT2	Body;Body	N_Shore	0.000105817
cg21831287	0.0546867	1.05621	6	31856923	EHMT2;EHMT2	Body;Body	Island	4.07522e-05
cg18014138	-0.0423603	0.958524	6	31926889	SKIV2L;SKIV2L;RDBP	1stExon;5'UTR;TSS200	Island	7.18067e-06
cg08276125	0.045677	1.04674	6	31936177	SKIV2L	Body	N_Shelf	0.000114317
cg23485738	0.043438	1.0444	6	31936192	SKIV2L	Body	N_Shelf	3.24589e-05
cg06336221	0.0326392	1.03318	6	31936446	SKIV2L	Body	N_Shelf	0.000150254
cg24067788	0.0571283	1.05879	6	31936777	SKIV2L	Body	N_Shelf	4.21058e-05
cg01883966	0.0493273	1.05056	6	31938886	STK19;STK19;STK19;DOM3Z	TSS200;TSS1500;TSS1500;Body	N_Shore	2.3192e-05
cg24870273	0.028937	1.02936	6	31938891	STK19;STK19;STK19;DOM3Z	TSS200;TSS1500;TSS1500;Body	N_Shore	1.9386e-06
cg13540981	0.0545936	1.05611	6	32011506	TNXB;TNXB	Body;Body	NA	1.67369e-06
cg20113726	0.0507353	1.05204	6	32025909	TNXB	Body	NA	3.19663e-05
cg25618944	0.0503911	1.05168	6	32046600	TNXB	Body	N_Shore	0.000199552
cg06324507	0.0328542	1.0334	6	32051999	TNXB	Body	N_Shelf	0.000220937
cg10734448	0.0579093	1.05962	6	32052373	TNXB	Body	N_Shelf	1.69078e-06
cg10783204	0.0367832	1.03747	6	32065011	TNXB	Body	Island	6.35635e-06
cg24004685	0.0346303	1.03524	6	32096917	ATF6B;ATF6B;FKBPL	TSS1500;TSS1500;Body	N_Shore	0.000122374
cg04406941	0.0428782	1.04381	6	32130758	PPT2;PPT2	3'UTR;3'UTR	N_Shelf	0.000240654
cg18699916	0.055551	1.05712	6	32133929	EGFL8	5'UTR	N_Shore	0.000156994
cg11105830	0.0338763	1.03446	6	32150585	AGER;AGER	Body;Body	NA	4.79125e-05
cg01940915	0.0190363	1.01922	6	32154613	PBX2	Body	NA	0.000216472
cg09028157	-0.0410817	0.959751	6	32158153	PBX2	TSS200	NA	3.58356e-06
cg07024453	0.0411142	1.04197	6	32184829	NOTCH4	Body	NA	6.92662e-05
cg18416871	0.0396792	1.04048	6	32185984	NOTCH4	Body	NA	5.52323e-07
cg05973262	0.0336681	1.03424	6	32191895	NOTCH4	TSS200	NA	0.00011537
cg18052547	0.124797	1.13292	6	32552547	HLA-DRB1	Body	S_Shore	4.72121e-05
cg06121167	0.0574911	1.05918	6	32796547	TAP2;TAP2	3'UTR;Body	NA	3.0719e-06
cg12094903	0.0481876	1.04937	6	32808689	PSMB8;PSMB8	3'UTR;3'UTR	N_Shelf	9.74316e-05
cg07456831	-0.0588604	0.942838	6	32812275	PSMB8;PSMB8;PSMB8	5'UTR;TSS1500;1stExon	S_Shore	9.35983e-05
cg01702338	-0.0574864	0.944135	6	32812571	PSMB8;PSMB8;PSMB8	5'UTR;TSS1500;1stExon	S_Shore	0.000188331
cg06043617	0.0407602	1.0416	6	32826197	PSMB9;PSMB9	Body;Body	S_Shelf	0.000264713
cg21578596	0.0348726	1.03549	6	32906460	HLA-DMB	Body	NA	4.22809e-06
cg02015582	0.0462352	1.04732	6	32918479	HLA-DMA	Body	NA	4.2902e-05
cg01701055	0.0346837	1.03529	6	33133675	COL11A2;COL11A2;COL11A2	Body;Body;Body	S_Shelf	0.000223834
cg06924878	0.0358811	1.03653	6	33134045	COL11A2;COL11A2;COL11A2	Body;Body;Body	NA	0.000223006
cg14441262	0.0459345	1.04701	6	33140769	COL11A2;COL11A2;COL11A2	Body;Body;Body	NA	0.000114067
cg16627086	0.0184391	1.01861	6	33143807	COL11A2;COL11A2;COL11A2	Body;Body;Body	NA	0.000113036
cg04653627	0.069237	1.07169	6	33153499	COL11A2;COL11A2;COL11A2	Body;Body;Body	NA	2.79155e-06
cg24936204	0.0279146	1.02831	6	33157138	COL11A2;COL11A2;COL11A2;COL11A2	Body;Body;Body;Body	N_Shelf	0.000143867
cg02967959	-0.0479379	0.953193	6	33168311	SLC39A7;SLC39A7;RXRB;RXRB	TSS1500;TSS1500;1stExon;5'UTR	Island	9.49077e-08
cg12495503	-0.0739749	0.928695	6	33216618	NA	NA	Island	0.000233855
cg19882268	-0.0183806	0.981787	6	33245779	B3GALT4	1stExon	S_Shore	0.000192751
cg07173783	-0.0543601	0.947091	6	33257371	PFDN6;WDR46;WDR46	TSS200;TSS200;TSS200	S_Shore	0.000254452
cg27338957	-0.110815	0.895104	6	33267265	RGL2;RGL2	TSS200;TSS200	Island	8.26148e-06
cg11467331	0.0283288	1.02873	6	33285557	ZBTB22;ZBTB22	5'UTR;TSS200	Island	3.54665e-05
cg02860756	0.0396452	1.04044	6	33297515	NA	NA	NA	4.77955e-05
cg17719126	0.0449389	1.04596	6	33383819	PHF1;PHF1;PHF1	Body;3'UTR;Body	N_Shore	8.1259e-06
cg01254425	0.0572736	1.05895	6	33624847	ITPR3	Body	NA	0.000169042
cg14629168	0.0471409	1.04827	6	33673794	UQCC2	Body	NA	0.000154658
cg18836576	0.0529487	1.05438	6	33677751	C6orf125	Body	N_Shore	0.0001639
cg18643249	0.0494181	1.05066	6	33741802	LEMD2;LEMD2	Body;Body	S_Shelf	6.72082e-05
cg14743708	0.0586019	1.06035	6	33752667	LEMD2;LEMD2	5'UTR;Body	N_Shelf	1.4725e-06
cg15225534	0.0455291	1.04658	6	33866947	NA	NA	NA	3.65893e-05
cg25114388	0.0375219	1.03823	6	34094624	GRM4;GRM4;GRM4;GRM4	Body;Body;Body;5'UTR	NA	3.33121e-05
cg07735790	0.0598359	1.06166	6	34101545	GRM4	TSS200	NA	0.00020171
cg03409108	0.0472285	1.04836	6	34489785	PACSIN1	5'UTR	NA	9.62385e-06
cg00293599	0.0291627	1.02959	6	34505610	SPDEF	3'UTR	NA	0.000263607
cg21525981	0.0554258	1.05699	6	34557580	C6orf106;C6orf106	3'UTR;3'UTR	NA	4.21964e-07
cg14607918	0.0810618	1.08444	6	35053270	ANKS1A	Body	NA	4.90823e-06
cg00347904	0.0225924	1.02285	6	35182508	SCUBE3	Body	Island	0.000260288
cg27047929	0.0502103	1.05149	6	35285296	DEF6	Body	NA	7.12578e-05
cg01023778	-0.0632031	0.938753	6	35436165	RPL10A	TSS200	Island	0.000217551
cg13480730	0.0559349	1.05753	6	36779543	CPNE5	Body	NA	2.71489e-05
cg07303923	0.0663879	1.06864	6	37223149	TMEM217;TMEM217	5'UTR;5'UTR	N_Shelf	0.000114093
cg11564483	-0.0288068	0.971604	6	37401398	FTSJD2	5'UTR	S_Shore	2.88194e-05
cg09185650	-0.0574501	0.944169	6	37664538	MDGA1	1stExon	Island	4.06897e-05
cg15105785	-0.052027	0.949303	6	37665692	MDGA1;MDGA1	5'UTR;1stExon	Island	3.70646e-06
cg03430605	0.102944	1.10843	6	38099768	ZFAND3	Body	NA	2.61691e-05
cg24659411	-0.058501	0.943177	6	38607933	BTBD9;BTBD9	TSS200;TSS200	Island	0.000247618
cg14714046	-0.124116	0.883277	6	41341654	NA	NA	Island	1.13371e-05
cg22159171	-0.0833682	0.920012	6	41343373	NA	NA	S_Shore	8.72967e-05
cg23091087	0.0412157	1.04208	6	41590237	NA	NA	NA	0.000178079
cg01143547	0.0451433	1.04618	6	41903527	CCND3;CCND3;CCND3;CCND3	3'UTR;3'UTR;3'UTR;3'UTR	NA	3.64236e-05
cg13553997	0.0809454	1.08431	6	42161424	GUCA1B	Body	NA	4.75678e-05
cg22483743	0.0564104	1.05803	6	42387064	TRERF1	5'UTR	NA	6.64484e-05
cg07191600	-0.0420206	0.95885	6	42421243	TRERF1	TSS1500	S_Shore	0.000116537
cg13270972	0.0607421	1.06262	6	42896301	CNPY3	TSS1500	N_Shore	1.5443e-05
cg16853701	-0.0645547	0.937485	6	43138863	SRF;SRF	TSS200;TSS1500	Island	4.9681e-05
cg23646167	0.0391823	1.03996	6	43181530	CUL9	Body	NA	5.88129e-05
cg02559541	0.0514651	1.05281	6	43959295	NA	NA	NA	0.000159272
cg12002585	0.0626449	1.06465	6	44015624	LOC101929705	Body	NA	4.53411e-05
cg20733018	-0.0607557	0.941053	6	52529116	LOC730101;LOC730101	TSS200;TSS200	Island	3.83781e-05
cg20419072	-0.0696413	0.932728	6	53214030	ELOVL5	TSS200	Island	2.59725e-05
cg17366013	0.0184847	1.01866	6	55009465	NA	NA	NA	0.000236957
cg19246007	-0.0845871	0.918892	6	56112216	COL21A1;COL21A1	5'UTR;1stExon	Island	0.00018432
cg08753297	-0.0496331	0.951579	6	56716612	DST;DST;DST;DST	TSS200;5'UTR;1stExon;Body	NA	2.11734e-05
cg24350202	-0.0612179	0.940618	6	58287827	GUSBL2	TSS200	Island	6.99584e-05
cg11196751	-0.029281	0.971144	6	71377412	SMAP1;SMAP1	TSS200;TSS200	Island	0.000198837
cg25157325	0.0349343	1.03555	6	72294778	NA	NA	Island	4.07156e-05
cg13529369	0.047886	1.04905	6	74280933	NA	NA	NA	0.000192382
cg17716091	0.0416608	1.04254	6	76637215	IMPG1;IMPG1	Body;Body	NA	7.49099e-05
cg23831033	0.0644085	1.06653	6	77268309	NA	NA	NA	3.72735e-05
cg00181439	-0.0406864	0.96013	6	78172691	HTR1B	1stExon	Island	9.90413e-05
cg12103152	-0.0412732	0.959567	6	78173200	HTR1B	TSS200	Island	0.000248661
cg13297865	-0.0392146	0.961544	6	80657415	ELOVL4	TSS200	Island	9.63513e-05
cg05492839	-0.0354046	0.965215	6	80657430	ELOVL4	TSS200	Island	9.81176e-05
cg10595804	0.0682753	1.07066	6	80712998	TTK;TTK	TSS1500;TSS1500	N_Shore	1.40191e-06
cg01679663	0.0314152	1.03191	6	81027072	BCKDHB;BCKDHB	Body;Body	NA	0.000260366
cg15555400	0.0584935	1.06024	6	90928932	BACH2;BACH2	5'UTR;5'UTR	NA	0.000158743
cg23783695	-0.0537795	0.947641	6	100062259	PRDM13	Body	Island	2.6113e-09
cg15495906	-0.0838359	0.919582	6	105232862	HACE1;HACE1;HACE1;HACE1	ExonBnd;ExonBnd;Body;Body	NA	2.18316e-05
cg25371217	0.0365178	1.03719	6	107256399	NA	NA	NA	1.51074e-05
cg16095951	-0.0248637	0.975443	6	108455178	NA	NA	Island	0.000154719
cg08929002	-0.0443035	0.956664	6	108496991	NR2E1	Body	Island	7.17349e-06
cg16115998	0.0870856	1.09099	6	109076886	LINC00222	Body	NA	1.75785e-05
cg18397657	0.0544368	1.05595	6	109080520	LINC00222	Body	NA	0.000156654
cg26163764	0.034528	1.03513	6	109756865	PPIL6;PPIL6;PPIL6;PPIL6;PPIL6	Body;Body;Body;Body;Body	NA	5.49153e-05
cg26439474	0.0995675	1.10469	6	111806497	TRAF3IP2-AS1;TRAF3IP2-AS1;TRAF3IP2-AS1;TRAF3IP2-AS1	Body;Body;Body;Body	S_Shore	1.40975e-06
cg17100322	-0.0383891	0.962338	6	112194613	FYN;FYN	5'UTR;1stExon	Island	0.000242588
cg04822434	0.050752	1.05206	6	112513764	LAMA4;LAMA4;LAMA4	Body;Body;Body	NA	0.000148593
cg25762341	0.0368988	1.03759	6	112684174	NA	NA	S_Shore	2.04688e-07
cg16072126	0.0552314	1.05679	6	113801787	NA	NA	NA	0.000157735
cg10181166	0.0459299	1.047	6	115955951	NA	NA	NA	0.000230584
cg11927033	-0.0328033	0.967729	6	122793073	PKIB;PKIB;SERINC1	1stExon;5'UTR;TSS200	Island	4.7288e-05
cg05728135	-0.0544891	0.946969	6	125420775	NA	NA	Island	3.58295e-05
cg08573679	-0.0679278	0.934328	6	125684510	NA	NA	N_Shore	0.00010188
cg04116545	-0.0248757	0.975431	6	125684679	NA	NA	Island	7.50579e-05
cg26295704	-0.0358109	0.964823	6	126307556	TRMT11	TSS200	Island	1.21387e-06
cg01162672	-0.0461111	0.954936	6	133562275	EYA4;EYA4;EYA4	TSS1500;TSS1500;TSS1500	Island	0.000243386
cg18264753	0.0536461	1.05511	6	138188625	TNFAIP3;TNFAIP3	5'UTR;1stExon	Island	0.000227068
cg26960647	-0.0932493	0.910966	6	138188928	TNFAIP3	5'UTR	Island	3.3563e-05
cg20589862	-0.0486742	0.952491	6	139351197	C6orf115	5'UTR	S_Shore	1.79231e-05
cg23010444	-0.0373482	0.963341	6	139697272	CITED2	TSS1500	S_Shore	7.11455e-08
cg17895149	0.047219	1.04835	6	144329829	HYMAI;PLAGL1;PLAGL1;PLAGL1;PLAGL1;PLAGL1;PLAGL1;PLAGL1;PLAGL1	Body;TSS1500;TSS1500;5'UTR;TSS1500;TSS1500;TSS1500;5'UTR;TSS1500	Island	0.000104581
cg04319464	-0.0506654	0.950597	6	144385609	PLAGL1;PLAGL1;PLAGL1;PLAGL1	1stExon;5'UTR;1stExon;5'UTR	Island	1.12493e-05
cg03824617	-0.0281069	0.972284	6	146920113	C6orf103	TSS200	Island	0.000210556
cg23010765	0.0237001	1.02398	6	146923818	C6orf103	Body	S_Shelf	9.10365e-05
cg26935328	0.0714705	1.07409	6	149358743	UST	Body	NA	2.02618e-05
cg26294676	0.0653171	1.0675	6	149792355	ZC3H12D	Body	NA	0.000183837
cg01354656	0.062722	1.06473	6	151411710	MTHFD1L	Body	N_Shore	0.000200223
cg21635588	0.0955116	1.10022	6	154622698	IPCEF1;IPCEF1;IPCEF1	5'UTR;5'UTR;5'UTR	NA	2.7962e-05
cg09004614	0.0795939	1.08285	6	155333353	NA	NA	NA	7.71663e-05
cg14845086	0.0846557	1.08834	6	155437852	TIAM2	5'UTR	NA	9.47886e-05
cg14223033	0.0512602	1.0526	6	157142412	ARID1B;ARID1B	Body;Body	NA	4.41895e-06
cg01365922	0.0419982	1.04289	6	157924440	ZDHHC14;ZDHHC14	Body;Body	NA	0.000215016
cg03828570	0.0592812	1.06107	6	158989810	TMEM181	Body	NA	3.04399e-06
cg12895760	0.0606436	1.06252	6	159178966	SYTL3	Body	NA	4.96773e-05
cg04368067	-0.0798108	0.923291	6	159240283	EZR;EZR	5'UTR;TSS1500	Island	0.000102822
cg18431699	-0.0489804	0.9522	6	159290954	C6orf99;C6orf99;C6orf99;C6orf99;C6orf99;C6orf99	1stExon;1stExon;1stExon;5'UTR;5'UTR;5'UTR	Island	0.000135397
cg15999887	0.0605402	1.06241	6	159423743	NA	NA	S_Shelf	0.000198401
cg01931001	0.0750017	1.07789	6	159733389	NA	NA	N_Shelf	0.000231004
cg14663533	0.0393972	1.04018	6	160955178	LPA	Body	NA	4.5178e-05
cg04180668	-0.057159	0.944444	6	163148903	PARK2;PACRG;PARK2;PACRG;PACRG;PARK2	TSS200;5'UTR;TSS200;TSS200;5'UTR;TSS200	Island	3.14136e-06
cg20437182	0.0644894	1.06661	6	163764182	DKFZp451B082	Body	NA	0.000166707
cg06599543	0.0941717	1.09875	6	165749446	PDE10A;PDE10A	Body;Body	S_Shore	2.70262e-05
cg08412584	0.0395525	1.04035	6	165997822	PDE10A;PDE10A	Body;5'UTR	NA	0.000184659
cg24603922	-0.034865	0.965736	6	166654907	NA	NA	NA	5.34255e-05
cg20181209	0.0503065	1.05159	6	166859733	RPS6KA2;RPS6KA2	Body;Body	NA	5.66182e-05
cg27410726	0.046841	1.04796	6	166900781	RPS6KA2;RPS6KA2	Body;Body	NA	0.000101966
cg19231371	0.0314704	1.03197	6	167196254	RPS6KA2	Body	N_Shore	0.000254833
cg22182975	0.0611983	1.06311	6	167571172	GPR31	1stExon	NA	0.000200398
cg12798411	0.0296104	1.03005	6	167649384	NA	NA	NA	0.000265002
cg19672384	-0.039649	0.961127	6	168132359	NA	NA	N_Shelf	1.56836e-05
cg05348417	0.0531425	1.05458	6	168386641	NA	NA	N_Shelf	5.49372e-05
cg25008524	0.0527036	1.05412	6	168443212	KIF25;KIF25	Body;Body	NA	0.000163211
cg08406698	0.0858123	1.0896	6	168785320	NA	NA	NA	9.67964e-05
cg15393304	0.0685348	1.07094	6	168898334	SMOC2;SMOC2	Body;Body	NA	5.01697e-05
cg04313474	0.0527791	1.0542	6	170210932	NA	NA	NA	4.07365e-05
cg02746340	0.0627988	1.06481	6	170239172	NA	NA	Island	0.0001655
cg09008460	0.0417603	1.04264	6	170359357	NA	NA	NA	0.000163155
cg03008093	0.0613555	1.06328	6	170361827	NA	NA	NA	0.000142466
cg12510290	0.0529328	1.05436	6	170482549	NA	NA	NA	3.02695e-05
cg04012719	0.0497122	1.05097	6	170491511	NA	NA	Island	0.000232404
cg03730314	-0.115463	0.890953	6	170497892	NA	NA	NA	1.85018e-05
cg12946705	0.0530124	1.05444	6	170727111	NA	NA	N_Shelf	0.00018956
cg16658579	0.0590324	1.06081	7	208005	FAM20C	Body	S_Shore	6.07141e-05
cg04709236	0.0640172	1.06611	7	786420	HEATR2	Body	NA	0.000182548
cg14244878	0.049959	1.05123	7	796855	HEATR2	Body	Island	4.53159e-05
cg03842205	0.0783781	1.08153	7	927934	C7orf20	Body	N_Shore	0.000150337
cg06469440	0.0262195	1.02657	7	1000336	NA	NA	NA	0.000216285
cg22505411	-0.0819321	0.921335	7	1029594	NA	NA	N_Shore	8.49595e-05
cg01287820	0.0493575	1.0506	7	1065285	C7orf50;C7orf50;C7orf50	Body;Body;Body	N_Shore	0.000151366
cg21583068	0.0514871	1.05284	7	1082392	C7orf50;C7orf50;C7orf50	Body;Body;Body	S_Shore	6.40574e-05
cg20671675	-0.0854343	0.918114	7	1105420	C7orf50;C7orf50;C7orf50	Body;Body;Body	Island	0.000202451
cg09630479	-0.0516404	0.94967	7	1105484	C7orf50;C7orf50;C7orf50	Body;Body;Body	Island	5.47254e-05
cg10792238	0.0591368	1.06092	7	1108083	C7orf50;C7orf50;C7orf50	Body;Body;Body	S_Shelf	0.000213623
cg19765378	0.0730797	1.07582	7	1148301	C7orf50;C7orf50;C7orf50	Body;Body;Body	N_Shore	0.000120075
cg15893146	0.0646043	1.06674	7	1357609	NA	NA	NA	1.03175e-10
cg19196326	0.0419714	1.04286	7	1371081	NA	NA	S_Shore	0.000170318
cg06057656	0.0662698	1.06852	7	1388337	NA	NA	NA	4.60716e-05
cg00921574	-0.0331936	0.967351	7	1513873	INTS1	Body	Island	8.93867e-05
cg03238055	0.0630399	1.06507	7	1517915	INTS1	Body	N_Shore	0.000126877
cg05470497	0.0364052	1.03708	7	1521086	INTS1	Body	S_Shore	3.56773e-05
cg20148727	0.0477135	1.04887	7	1534881	INTS1	Body	N_Shore	0.000188764
cg01461420	0.0591023	1.06088	7	1537488	INTS1	Body	Island	1.36825e-05
cg04344923	0.037332	1.03804	7	1569228	MAFK	TSS1500	N_Shore	0.00010822
cg01050183	0.0462258	1.04731	7	1592305	TMEM184A	Body	S_Shore	1.53474e-05
cg07826246	0.0330601	1.03361	7	1717111	NA	NA	NA	0.000239364
cg08551333	0.0305277	1.031	7	1894025	MAD1L1;MAD1L1;MAD1L1	Body;Body;Body	N_Shelf	2.93756e-05
cg23524191	0.075769	1.07871	7	1894688	MAD1L1;MAD1L1;MAD1L1	Body;Body;Body	N_Shore	0.000196522
cg00197322	0.0702047	1.07273	7	1990554	MAD1L1;MAD1L1;MAD1L1	Body;Body;Body	N_Shore	0.000109784
cg26694724	0.0703718	1.07291	7	1992028	MAD1L1;MAD1L1;MAD1L1	Body;Body;Body	Island	0.00013348
cg19624444	0.0377993	1.03852	7	2048497	MAD1L1;MAD1L1;MAD1L1	Body;Body;Body	S_Shelf	2.40685e-07
cg02489738	0.0676961	1.07004	7	2053256	MAD1L1;MAD1L1;MAD1L1	Body;Body;Body	N_Shore	1.25333e-06
cg05797131	0.053771	1.05524	7	2080082	MAD1L1;MAD1L1;MAD1L1	Body;Body;Body	NA	4.14442e-05
cg23563099	0.0672411	1.06955	7	2123294	MAD1L1;MAD1L1;MAD1L1	Body;Body;Body	NA	7.57726e-05
cg09174162	0.0398017	1.0406	7	2150845	MAD1L1;MAD1L1;MAD1L1	Body;Body;Body	N_Shelf	0.000240409
cg00963171	0.0500537	1.05133	7	2151298	MAD1L1;MAD1L1;MAD1L1	Body;Body;Body	N_Shelf	0.000210205
cg07649645	0.0454748	1.04652	7	2199082	MAD1L1;MAD1L1;MAD1L1;MAD1L1;MAD1L1	Body;Body;Body;Body;Body	S_Shelf	0.000125723
cg02261915	0.0499634	1.05123	7	2293768	SNX8	3'UTR	S_Shore	0.00010212
cg25507518	0.0558546	1.05744	7	2405875	EIF3B;EIF3B	Body;Body	NA	9.09275e-05
cg07756827	0.0418386	1.04273	7	2553413	LFNG	Body	NA	1.90074e-05
cg04260633	0.0355501	1.03619	7	2687305	TTYH3	Body	Island	5.67358e-05
cg02230373	0.0518899	1.05326	7	2740142	AMZ1;AMZ1	Body;Body	Island	3.80416e-05
cg24418298	0.049906	1.05117	7	2752273	AMZ1	Body	NA	7.36395e-05
cg00460575	0.0593295	1.06112	7	2921550	NA	NA	NA	0.000110924
cg11192141	0.0493924	1.05063	7	2962304	CARD11	Body	NA	9.24648e-06
cg06610094	0.069586	1.07206	7	4213731	SDK1;SDK1	Body;Body	NA	8.11729e-06
cg05014846	0.0565154	1.05814	7	4794934	FOXK1	Body	Island	0.000211669
cg24523505	0.0488004	1.05001	7	4825182	AP5Z1	Body	Island	1.53684e-05
cg04618897	0.0541879	1.05568	7	4829256	KIAA0415	Body	S_Shore	0.000229682
cg02296932	0.0567929	1.05844	7	4978060	MMD2;MMD2;MMD2;MMD2	Body;Body;Body;Body	NA	3.19074e-06
cg01425666	0.0472692	1.0484	7	5468436	NA	NA	Island	1.32657e-05
cg06109226	0.0336863	1.03426	7	5650145	NA	NA	S_Shelf	0.000155645
cg15978191	0.0239133	1.0242	7	5706684	RNF216;RNF216	Body;Body	NA	0.000101648
cg05753675	-0.0239483	0.976336	7	5821294	RNF216;RNF216	TSS200;TSS200	Island	0.000144518
cg02804920	0.0566551	1.05829	7	5833275	NA	NA	NA	7.7356e-06
cg11697433	0.0435336	1.0445	7	6537124	GRID2IP	3'UTR	NA	3.3567e-07
cg05413957	0.0465888	1.04769	7	6547591	GRID2IP	Body	N_Shore	0.000141161
cg09347578	0.0308311	1.03131	7	6584987	GRID2IP	Body	NA	2.31674e-05
cg18428217	-0.0625105	0.939403	7	6629959	C7orf26	1stExon	Island	2.79714e-05
cg06438667	0.03052	1.03099	7	6676168	NA	NA	N_Shore	1.47928e-05
cg04379124	0.0483092	1.0495	7	6915894	NA	NA	NA	0.00011058
cg18912981	-0.0683254	0.933957	7	7222021	C1GALT1	TSS1500	Island	8.67808e-06
cg20022118	0.0952328	1.09991	7	8276021	ICA1;ICA1;ICA1	5'UTR;5'UTR;5'UTR	NA	5.65444e-05
cg20977170	-0.0371275	0.963553	7	8302229	ICA1;ICA1;ICA1	TSS200;TSS1500;TSS1500	Island	0.000187173
cg05644151	0.0417406	1.04262	7	11035483	PHF14;PHF14	Body;Body	NA	0.000248763
cg25880344	0.0487906	1.05	7	11676034	THSD7A	Body	NA	0.000175402
cg23422036	-0.0355237	0.9651	7	12250390	TMEM106B;TMEM106B	TSS1500;TSS1500	N_Shore	4.36775e-06
cg23775394	-0.0314007	0.969087	7	12726794	ARL4A;ARL4A;ARL4A;ARL4A	5'UTR;5'UTR;TSS200;TSS200	Island	4.43285e-05
cg00850453	-0.032548	0.967976	7	12726919	ARL4A;ARL4A;ARL4A	5'UTR;TSS200;5'UTR	Island	5.34062e-05
cg11166252	-0.0317538	0.968745	7	17338258	AHR	TSS200	Island	0.000146899
cg18461906	-0.0327667	0.967764	7	20370742	LOC101927811;LOC101927811;ITGB8;ITGB8	Body;Body;5'UTR;1stExon	Island	3.66784e-07
cg16721202	0.0812805	1.08468	7	21467390	SP4	TSS1500	Island	3.57917e-05
cg07062743	0.060102	1.06194	7	22720132	NA	NA	NA	0.00020535
cg19658926	-0.0274985	0.972876	7	26240443	CBX3;CBX3;HNRNPA2B1;HNRNPA2B1	TSS1500;TSS1500;TSS200;TSS200	Island	0.00012573
cg07066420	-0.0500834	0.95115	7	26438099	NA	NA	Island	1.90986e-05
cg15037137	0.064944	1.0671	7	27144302	NA	NA	N_Shore	0.000157827
cg14013695	-0.0586602	0.943027	7	27184176	HOXA5	TSS1500	Island	4.39723e-07
cg21361127	0.0603905	1.06225	7	27766351	NA	NA	NA	1.72265e-06
cg10846114	0.0498065	1.05107	7	30218052	NA	NA	NA	0.000209267
cg11956498	0.0530804	1.05451	7	30803831	INMT-FAM188B	Body	NA	3.34852e-05
cg24384519	0.0519456	1.05332	7	31125198	ADCYAP1R1	Body	NA	1.44135e-05
cg17156728	0.0930127	1.09748	7	31936923	PDE1C;PDE1C;PDE1C;PDE1C;PDE1C	Body;Body;Body;Body;Body	NA	7.88843e-05
cg13834737	0.0343596	1.03496	7	36502351	NA	NA	NA	4.211e-05
cg22492271	-0.0616996	0.940165	7	36959489	MIR1200;ELMO1;ELMO1;ELMO1	TSS1500;5'UTR;Body;5'UTR	NA	0.000220408
cg01434034	0.0613828	1.06331	7	41158320	LINC01449	Body	NA	0.000141249
cg04592204	-0.0454221	0.955594	7	43965870	URGCP;UBE2D4;URGCP	5'UTR;TSS200;1stExon	Island	4.50449e-06
cg11444527	0.0548631	1.0564	7	44081475	FLJ35390;RASA4P;FLJ35390	Body;TSS1500;Body	S_Shore	7.71859e-05
cg19236395	-0.0707908	0.931657	7	44122272	POLM	TSS200	Island	0.000156119
cg04552867	0.0462171	1.0473	7	44442920	NUDCD3	Body	NA	5.34323e-05
cg10244245	0.0497479	1.05101	7	44581146	NPC1L1;NPC1L1;NPC1L1	TSS1500;TSS1500;TSS1500	NA	0.000155031
cg00060827	0.0444711	1.04547	7	44599606	NA	NA	NA	4.0961e-05
cg00762623	-0.0440924	0.956866	7	45026020	SNORA9;C7orf40	TSS1500;Body	Island	5.36344e-05
cg18218752	0.0563269	1.05794	7	45144152	TBRG4;SNORA5A;TBRG4;TBRG4	Body;TSS200;Body;Body	NA	0.000200779
cg12731110	0.0366702	1.03735	7	45144227	TBRG4;TBRG4;TBRG4;TBRG4;SNORA5A	Body;Body;Body;Body;TSS200	NA	0.000237243
cg20782724	0.0679823	1.07035	7	47518657	TNS3	5'UTR	NA	7.05779e-05
cg23813334	0.0718947	1.07454	7	47558346	TNS3	5'UTR	NA	9.0507e-05
cg06871974	0.0777445	1.08085	7	47578960	TNS3	5'UTR	S_Shore	7.93516e-06
cg06824382	0.0317807	1.03229	7	47621332	NA	NA	Island	5.31881e-05
cg08773897	0.0414573	1.04233	7	47853027	C7orf69;PKD1L1;C7orf69;C7orf69	ExonBnd;Body;5'UTR;Body	NA	0.000258626
cg00294065	0.0758031	1.07875	7	50660646	GRB10;GRB10;GRB10;GRB10	3'UTR;3'UTR;3'UTR;3'UTR	NA	0.000136588
cg14113973	0.0509915	1.05231	7	50847407	GRB10	5'UTR	N_Shelf	5.19663e-05
cg01604051	0.0470686	1.04819	7	50851503	GRB10	5'UTR	S_Shore	0.000210028
cg01501474	-0.057278	0.944331	7	55323552	NA	NA	Island	0.000177887
cg16989248	0.0309821	1.03147	7	56117955	CCT6A;PSPH;CCT6A	TSS1500;5'UTR;TSS1500	N_Shore	4.30809e-05
cg21424664	-0.0267127	0.973641	7	56174299	CHCHD2	TSS200	Island	2.56939e-05
cg06587976	0.0532643	1.05471	7	63020757	NA	NA	Island	7.54257e-06
cg04213808	0.0567419	1.05838	7	64340443	NA	NA	NA	0.000198884
cg12143784	-0.0595673	0.942172	7	64541923	NA	NA	S_Shore	0.000227861
cg16650896	-0.0316043	0.96889	7	64838774	ZNF92;ZNF92;ZNF92;ZNF92	1stExon;5'UTR;5'UTR;1stExon	N_Shore	0.000111062
cg16773677	0.0359136	1.03657	7	65635328	NA	NA	NA	0.00016134
cg00644797	0.0472578	1.04839	7	65970193	NA	NA	Island	3.99391e-05
cg17315106	0.0522627	1.05365	7	71190418	NA	NA	NA	5.27838e-05
cg09063722	0.0402865	1.04111	7	71802328	CALN1;CALN1	TSS200;Body	Island	2.17717e-07
cg13328921	-0.0429032	0.958004	7	72300513	SBDSP;SBDSP;SBDSP;SBDSP	Body;Body;Body;Body	S_Shore	9.19412e-05
cg10554801	0.0388356	1.0396	7	72726937	TRIM50	Body	Island	0.000120397
cg22483286	0.0534899	1.05495	7	72727303	TRIM50	Body	Island	1.92322e-05
cg12405639	0.0404811	1.04131	7	72745074	FKBP6;FKBP6	Body;Body	S_Shelf	8.95979e-05
cg15644686	-0.0239774	0.976308	7	72972216	BCL7B;BCL7B;BCL7B;BCL7B	TSS1500;TSS200;TSS200;TSS200	Island	0.000228809
cg27441048	-0.0547659	0.946707	7	72972316	BCL7B	TSS1500	S_Shore	5.48945e-06
cg04669894	0.0372902	1.03799	7	72993765	TBL2	TSS1500	S_Shore	0.000120763
cg22443510	0.0775273	1.08061	7	73062083	NA	NA	N_Shore	1.18024e-05
cg25783469	-0.0623605	0.939544	7	73256908	WBSCR27	TSS200	Island	3.63831e-05
cg26400899	0.0575001	1.05919	7	73426447	NA	NA	NA	3.0239e-10
cg25670864	0.0305916	1.03106	7	73457080	ELN;ELN;ELN;ELN;ELN;ELN;ELN;ELN;ELN;ELN;ELN;ELN;ELN	Body;Body;Body;Body;Body;Body;Body;Body;Body;Body;Body;Body;Body	NA	8.0142e-05
cg18133192	0.0439102	1.04489	7	73785056	CLIP2;CLIP2	Body;Body	NA	1.82669e-05
cg07873779	0.0450274	1.04606	7	73788420	CLIP2;CLIP2	Body;Body	N_Shore	0.000203385
cg05191140	0.075678	1.07862	7	73791441	CLIP2;CLIP2	Body;Body	S_Shore	5.05827e-12
cg27372063	0.0678259	1.07018	7	75601901	POR	Body	NA	6.84659e-05
cg26276567	0.0377621	1.03848	7	75915304	SRRM3;SRRM3	3'UTR;3'UTR	S_Shelf	1.34155e-05
cg13422359	0.052439	1.05384	7	75959073	YWHAG	Body	Island	1.60301e-05
cg06225221	0.0766838	1.0797	7	76540863	NA	NA	NA	0.000189994
cg24315188	-0.0493091	0.951887	7	77428849	PHTF2;PHTF2;TMEM60	5'UTR;5'UTR;TSS1500	Island	2.99196e-05
cg14150541	0.0572377	1.05891	7	81554437	NA	NA	NA	0.000232777
cg24661046	0.0451941	1.04623	7	82977285	NA	NA	NA	0.000218047
cg22579218	-0.0748241	0.927907	7	87848722	SRI;SRI	Body;Body	N_Shore	0.000214914
cg11699845	-0.0362025	0.964445	7	89748676	DPY19L2P4	TSS200	Island	0.000164955
cg16623922	-0.0388419	0.961903	7	96734192	NA	NA	NA	0.000118465
cg12062843	0.0280364	1.02843	7	97567812	NA	NA	N_Shore	5.37458e-05
cg18550381	0.042275	1.04318	7	97844391	NA	NA	S_Shelf	0.000171741
cg25233732	0.0588277	1.06059	7	98431325	NA	NA	NA	0.00025012
cg01622965	-0.0535743	0.947836	7	98476371	TRRAP	5'UTR	Island	4.30701e-06
cg07766820	0.0578853	1.05959	7	98547073	TRRAP;TRRAP	Body;Body	N_Shelf	3.20888e-05
cg15899032	0.0476598	1.04881	7	98547122	TRRAP	Body	N_Shelf	0.000146955
cg14080518	0.0466742	1.04778	7	98636096	SMURF1;SMURF1	Body;Body	S_Shelf	1.7649e-05
cg02811508	0.0601192	1.06196	7	98983929	ARPC1B	Body	NA	0.000122826
cg15061287	0.0442553	1.04525	7	99047880	CPSF4;CPSF4;ATP5J2-PTCD1;CPSF4;CPSF4	ExonBnd;ExonBnd;Body;Body;Body	NA	8.90861e-05
cg13627256	-0.0343202	0.966262	7	99214534	ZNF498	TSS200	Island	7.05807e-05
cg14649827	0.0351372	1.03576	7	99707630	TAF6;TAF6;TAF6;TAF6	Body;Body;Body;Body	NA	4.04499e-05
cg02941859	-0.0556597	0.945861	7	99869835	GATS;GATS;GATS;GATS;GATS	Body;1stExon;5'UTR;Body;Body	Island	8.89682e-07
cg24629850	0.0494903	1.05074	7	99950328	PVRIG2P;STAG3L5P-PVRIG2P-PILRB;STAG3L5P-PVRIG2P-PILRB	Body;Body;Body	NA	0.000163298
cg10965049	0.0450037	1.04603	7	99998657	ZCWPW1;ZCWPW1	3'UTR;Body	NA	1.83295e-05
cg15547534	-0.0733427	0.929282	7	100034410	C7orf47	TSS1500	S_Shore	0.000252277
cg26321670	0.047314	1.04845	7	100040981	NA	NA	NA	0.000155664
cg00668103	0.0558809	1.05747	7	100084730	C7orf51	Body	N_Shore	5.2125e-05
cg12239704	0.0490139	1.05024	7	100173244	LRCH4;ZASP;LRCH4	Body;TSS1500;Body	S_Shore	0.000179728
cg02029844	0.0520642	1.05344	7	100176334	LRCH4;LRCH4	Body;Body	NA	0.000148638
cg12981876	0.0483377	1.04952	7	100279795	GIGYF1	Body	NA	1.49682e-05
cg03568858	-0.0601079	0.941663	7	100465221	TRIP6	1stExon	S_Shore	0.000155393
cg01482087	0.0565255	1.05815	7	100490570	ACHE;ACHE	Body;Body	N_Shore	8.8405e-05
cg09413492	0.0371748	1.03787	7	100615476	MUC12	Body	NA	0.000188767
cg23047992	0.0466182	1.04772	7	101641453	CUX1;CUX1;CUX1	Body;Body;Body	NA	7.56041e-05
cg21870708	0.0784706	1.08163	7	104541144	LHFPL3-AS2;LHFPL3	Body;Body	NA	1.95666e-06
cg13804534	0.0627716	1.06478	7	105008768	SRPK2	Body	NA	0.000121778
cg08858888	0.0577775	1.05948	7	105283809	ATXN7L1;ATXN7L1	Body;Body	NA	0.000111135
cg01083148	0.0475744	1.04872	7	105705154	NA	NA	NA	0.000106591
cg05100916	-0.0619329	0.939946	7	112090586	IFRD1;IFRD1;IFRD1	1stExon;5'UTR;5'UTR	Island	1.22319e-05
cg21124834	0.0524295	1.05383	7	117434207	CTTNBP2	Body	NA	0.000172131
cg17112089	-0.027279	0.97309	7	117513348	CTTNBP2	Body	Island	7.16578e-07
cg24940286	-0.0512716	0.950021	7	120497370	TSPAN12	5'UTR	Island	8.59841e-05
cg09761067	-0.0772762	0.925634	7	123388654	WASL	Body	Island	5.40177e-06
cg13934106	-0.0362098	0.964438	7	127228839	ARF5	Body	Island	2.29715e-05
cg10679473	0.0477219	1.04888	7	128446754	CCDC136;CCDC136;CCDC136	ExonBnd;Body;Body	NA	7.61146e-06
cg13342360	0.0487657	1.04997	7	128488920	FLNC;FLNC	Body;Body	NA	1.33349e-07
cg12428558	0.0632413	1.06528	7	128738885	NA	NA	NA	0.000172211
cg09136548	0.0612461	1.06316	7	128799940	TSPAN33	Body	NA	8.22271e-06
cg14453346	0.0411633	1.04202	7	128804363	TSPAN33	Body	NA	8.36305e-06
cg25695060	0.064582	1.06671	7	129015326	AHCYL2;AHCYL2;AHCYL2;AHCYL2	TSS200;Body;Body;Body	NA	0.000162254
cg09388414	0.0488755	1.05009	7	129414651	MIR96	TSS200	N_Shelf	0.00010079
cg03553537	0.0431329	1.04408	7	130023495	CPA1	Body	S_Shore	5.14726e-05
cg20297423	0.0364613	1.03713	7	130131138	MESTIT1;MEST;MEST;MEST	TSS200;TSS1500;TSS200;5'UTR	Island	0.000166608
cg17580798	0.0231652	1.02344	7	130132199	MEST;MEST;MESTIT1;MEST	5'UTR;5'UTR;TSS1500;Body	Island	3.03036e-05
cg01966732	0.0481964	1.04938	7	130580290	NA	NA	NA	1.18411e-07
cg03244496	0.06852	1.07092	7	134925373	STRA8	Body	NA	2.11792e-05
cg02582320	0.0438623	1.04484	7	137646295	CREB3L2;CREB3L2	Body;Body	NA	0.000250844
cg15975598	0.0474719	1.04862	7	137665118	CREB3L2	Body	NA	6.11443e-05
cg20770498	0.0393262	1.04011	7	138125623	NA	NA	NA	1.28593e-05
cg01995852	0.0463846	1.04748	7	138350700	SVOPL	Body	S_Shore	0.000249557
cg10269127	0.019705	1.0199	7	138552716	KIAA1549;KIAA1549	Body;Body	Island	0.00025384
cg14648368	-0.0671942	0.935014	7	138794519	ZC3HAV1;ZC3HAV1	TSS200;TSS200	Island	5.82925e-05
cg26548600	0.0622304	1.06421	7	139306075	HIPK2;HIPK2	Body;Body	NA	6.84e-05
cg23460202	0.0397963	1.0406	7	139478053	HIPK2;HIPK2;TBXAS1;TBXAS1;TBXAS1;TBXAS1	TSS1500;TSS1500;1stExon;1stExon;5'UTR;5'UTR	Island	1.85733e-06
cg07640820	-0.0683933	0.933893	7	141251633	AGK	5'UTR	S_Shore	0.000106428
cg06631810	0.0648027	1.06695	7	143091890	EPHA1	Body	NA	5.3761e-05
cg03150846	-0.0466633	0.954409	7	143121727	NA	NA	NA	5.84719e-05
cg13721132	0.0537618	1.05523	7	143174453	TAS2R41;EPHA1-AS1	TSS1500;Body	NA	3.5958e-05
cg27431049	-0.0384426	0.962287	7	148638192	NA	NA	Island	4.25804e-07
cg10525002	0.0459978	1.04707	7	148993652	LOC155060	Body	S_Shore	4.11211e-06
cg17214237	0.0309361	1.03142	7	149470694	ZNF467	TSS1500	Island	0.000207236
cg04898026	-0.0374543	0.963238	7	149487677	SSPO	Body	Island	0.000137648
cg02683621	0.0419725	1.04287	7	150100820	NA	NA	N_Shore	4.25757e-05
cg25129716	-0.0668099	0.935373	7	150330422	GIMAP6;GIMAP6	TSS1500;TSS1500	NA	0.000147344
cg21926747	0.0669437	1.06924	7	150521574	NA	NA	NA	5.03658e-05
cg02673680	0.056368	1.05799	7	150759107	SLC4A2;SLC4A2;SLC4A2;SLC4A2;SLC4A2;SLC4A2	TSS1500;TSS1500;ExonBnd;ExonBnd;Body;Body	S_Shore	0.000169275
cg26975609	-0.0569116	0.944678	7	150777587	FASTK;FASTK	Body;Body	N_Shore	0.000231513
cg11817411	0.0336021	1.03417	7	150819554	AGAP3;AGAP3	Body;Body	N_Shore	3.07825e-05
cg09039335	0.0690007	1.07144	7	150932495	CHPF2	Body	N_Shelf	1.69748e-08
cg17599236	-0.0373587	0.963331	7	150946415	SMARCD3;SMARCD3;SMARCD3	TSS1500;Body;Body	S_Shore	0.000176646
cg09817217	0.0605577	1.06243	7	151415105	PRKAG2;PRKAG2;PRKAG2	Body;Body;Body	NA	1.34702e-06
cg24061580	-0.0327282	0.967802	7	151573966	PRKAG2;PRKAG2	5'UTR;1stExon	Island	4.53165e-06
cg22014194	0.0591853	1.06097	7	151804306	GALNT11	Body	NA	0.000257667
cg21027035	0.0549796	1.05652	7	152591949	NA	NA	S_Shore	4.76275e-06
cg22620221	-0.0233749	0.976896	7	153584416	DPP6	TSS200	Island	0.000237336
cg10214421	-0.077865	0.925089	7	155174508	NA	NA	Island	0.000200989
cg13677571	-0.098379	0.906305	7	155250210	EN2	TSS1500	Island	1.99699e-05
cg07007152	-0.0815561	0.921681	7	155601965	SHH	Body	Island	5.07862e-05
cg24523069	0.0405728	1.04141	7	156404476	NA	NA	S_Shelf	1.58838e-05
cg00465958	0.0656797	1.06788	7	156432526	C7orf13;RNF32	Body;TSS1500	Island	3.00847e-09
cg24764279	0.0516688	1.05303	7	157333752	PTPRN2;PTPRN2;PTPRN2	Body;Body;Body	NA	7.26548e-05
cg24701780	0.0504141	1.05171	7	157351620	PTPRN2;PTPRN2;PTPRN2	Body;Body;Body	N_Shore	2.23089e-09
cg03071124	0.0477019	1.04886	7	157447178	PTPRN2;PTPRN2;PTPRN2	Body;Body;Body	N_Shore	0.000110893
cg12551233	0.0451354	1.04617	7	157602125	PTPRN2;PTPRN2;PTPRN2	Body;Body;Body	NA	1.28913e-07
cg25143162	0.0532948	1.05474	7	157607581	PTPRN2;PTPRN2;PTPRN2	Body;Body;Body	NA	2.85329e-07
cg11183535	0.0640994	1.0662	7	157654985	PTPRN2;PTPRN2;PTPRN2	Body;Body;Body	NA	0.00021846
cg08401143	0.0812794	1.08467	7	157658762	PTPRN2;PTPRN2;PTPRN2	Body;Body;Body	N_Shore	2.45057e-05
cg02854791	0.0453653	1.04641	7	157776477	PTPRN2;PTPRN2;PTPRN2;PTPRN2;PTPRN2	Body;Body;Body;Body;Body	NA	1.42173e-05
cg06384134	0.0506822	1.05199	7	158056548	PTPRN2;PTPRN2;PTPRN2	Body;Body;Body	N_Shelf	0.000161566
cg11757337	0.0663022	1.06855	7	158070332	PTPRN2;PTPRN2;PTPRN2;PTPRN2;PTPRN2	Body;Body;Body;Body;Body	NA	1.28799e-05
cg17207746	0.0640303	1.06612	7	158702716	WDR60	Body	NA	0.000211009
cg01979481	0.0622511	1.06423	7	158938780	VIPR2	TSS1500	S_Shore	7.23201e-06
cg20780944	0.0422623	1.04317	8	627132	ERICH1	Body	S_Shore	0.000200858
cg08205099	0.0639227	1.06601	8	1200896	NA	NA	NA	2.0626e-05
cg15428949	0.0698886	1.07239	8	1308280	NA	NA	Island	8.47419e-05
cg25953952	0.0496173	1.05087	8	1418893	NA	NA	NA	0.000155919
cg03985300	0.0405247	1.04136	8	2584705	LOC101927815;LOC101927815	Body;Body	NA	0.000202703
cg05999364	0.0695968	1.07208	8	3269952	CSMD1	Body	NA	0.000124992
cg08625617	0.0430636	1.044	8	4601579	CSMD1	Body	NA	6.75018e-06
cg14938593	0.0662926	1.06854	8	6479755	MCPH1	Body	NA	0.000197636
cg12855044	0.0262097	1.02656	8	7275380	NA	NA	NA	0.000196688
cg21482019	0.0453	1.04634	8	7431189	FAM90A7	Body	NA	2.12509e-05
cg17636086	0.0454834	1.04653	8	7624842	NA	NA	NA	0.000233157
cg01888748	0.0182006	1.01837	8	11764825	NA	NA	NA	0.000219532
cg20583271	0.0361262	1.03679	8	12285204	FAM86B2	Body	NA	9.68241e-05
cg06103746	-0.045018	0.95598	8	13133823	DLC1	Body	N_Shore	0.000145633
cg13028841	-0.0202327	0.979971	8	16884573	MICU3	TSS200	Island	0.000228507
cg15852516	-0.0684762	0.933816	8	17270812	MTMR7;MTMR7	5'UTR;1stExon	Island	0.000184758
cg16226421	-0.045025	0.955974	8	17658339	MTUS1;MTUS1;MTUS1;MTUS1	1stExon;1stExon;5'UTR;5'UTR	Island	7.62202e-06
cg15910928	-0.0580365	0.943616	8	17658838	MTUS1;MTUS1	TSS1500;TSS1500	Island	1.88838e-05
cg01460276	-0.0419426	0.958925	8	18871817	PSD3	TSS1500	Island	1.58965e-06
cg01093391	0.066486	1.06875	8	19094667	NA	NA	N_Shore	0.000246252
cg17509561	0.0513795	1.05272	8	19419126	CSGALNACT1;CSGALNACT1;CSGALNACT1	5'UTR;Body;5'UTR	NA	0.000200524
cg24232693	-0.0868159	0.916846	8	19796487	LPL	TSS200	N_Shore	0.000117297
cg08124288	-0.0636815	0.938304	8	19796752	LPL;LPL	5'UTR;1stExon	N_Shore	2.03171e-05
cg05021638	-0.0829841	0.920366	8	21647026	GFRA2;GFRA2;GFRA2	TSS1500;TSS1500;TSS1500	Island	9.15827e-05
cg23967540	0.0341477	1.03474	8	21906746	NA	NA	S_Shore	5.31755e-05
cg16782396	0.050977	1.0523	8	21937728	EPB49;EPB49;EPB49;EPB49;EPB49;EPB49	Body;Body;Body;Body;Body;Body	NA	9.75842e-05
cg18496842	0.0374083	1.03812	8	21980508	HR;HR	Body;Body	NA	9.27734e-05
cg10684021	0.0461853	1.04727	8	22049451	BMP1;BMP1;BMP1;BMP1	Body;Body;Body;Body	NA	0.000132684
cg07837262	-0.11434	0.891955	8	22225395	SLC39A14;SLC39A14;SLC39A14;SLC39A14	5'UTR;5'UTR;5'UTR;5'UTR	S_Shore	0.000132984
cg24126670	0.0484206	1.04961	8	22424732	SORBS3;SORBS3	Body;Body	S_Shore	1.62333e-05
cg22973076	0.04776	1.04892	8	22436458	PDLIM2	TSS200	Island	0.0001128
cg13208031	0.0419092	1.0428	8	22550099	EGR3;EGR3;EGR3	Body;TSS200;TSS200	Island	2.51832e-05
cg12667345	0.0456977	1.04676	8	22586566	PEBP4	Body	NA	0.000107354
cg09687846	-0.0798079	0.923294	8	23145878	R3HCC1;R3HCC1;R3HCC1	5'UTR;5'UTR;Body	Island	5.58747e-05
cg18267374	-0.0488362	0.952337	8	24771273	NEFM;NEFM;NEFM	TSS1500;5'UTR;1stExon	Island	0.000240725
cg14967899	-0.0283868	0.972012	8	26434689	DPYSL2	TSS1500	Island	0.000263465
cg05004900	-0.0351447	0.965466	8	27132086	NA	NA	NA	1.20479e-06
cg06241798	0.0379933	1.03872	8	28263822	NA	NA	NA	0.000129039
cg18070061	-0.0407305	0.960088	8	29207457	DUSP4;DUSP4	TSS1500;1stExon	Island	0.000226718
cg27130302	-0.0215064	0.978723	8	29209604	DUSP4	TSS1500	Island	6.82342e-05
cg15797015	-0.171414	0.842472	8	29442776	NA	NA	NA	9.09422e-05
cg02148352	0.0284379	1.02885	8	30209571	NA	NA	NA	7.08997e-05
cg02994645	-0.0436862	0.957254	8	30891371	WRN;PURG;PURG;WRN	1stExon;TSS1500;TSS200;5'UTR	NA	0.000133288
cg11554525	-0.0348682	0.965733	8	33342681	MAK16	TSS200	Island	2.83075e-05
cg11008718	-0.0408286	0.959994	8	33370666	C8orf41;C8orf41;C8orf41	1stExon;5'UTR;TSS200	N_Shore	1.66268e-06
cg02709717	0.0219133	1.02216	8	33425043	RNF122	TSS1500	S_Shore	0.00011414
cg02315899	0.0520717	1.05345	8	36919614	NA	NA	NA	0.000241139
cg19272266	0.0861079	1.08992	8	38125865	PPAPDC1B;PPAPDC1B;PPAPDC1B	Body;Body;Body	N_Shore	0.000144589
cg09886619	0.0408742	1.04172	8	38253313	LETM2;LETM2;LETM2;LETM2;LETM2	Body;Body;Body;Body;Body	NA	8.36143e-08
cg09011574	0.0396177	1.04041	8	41178923	NA	NA	NA	0.000147456
cg02172579	-0.0277632	0.972619	8	41685992	ANK1	Body	Island	0.000213782
cg27479267	0.0540987	1.05559	8	41703005	ANK1	Body	NA	0.000112594
cg26853057	0.0492925	1.05053	8	42002293	NA	NA	S_Shelf	0.000201369
cg12318992	0.0418197	1.04271	8	42396621	SMIM19;SMIM19;SMIM19;SMIM19;SLC20A2;SLC20A2;SLC20A2	TSS1500;5'UTR;TSS200;TSS200;1stExon;5'UTR;5'UTR	Island	0.000109061
cg02617361	-0.036083	0.96456	8	42911308	FNTA;FNTA;FNTA	TSS200;TSS200;TSS200	Island	0.000236324
cg22507203	-0.0233717	0.976899	8	42948868	SGK196	5'UTR	Island	1.21398e-05
cg27516302	0.0521649	1.05355	8	54162969	OPRK1	Body	N_Shore	0.000181798
cg05868512	-0.0395929	0.961181	8	54794875	RGS20;RGS20	Body;Body	Island	0.000190199
cg25974459	0.0439082	1.04489	8	56890884	LYN;LYN	Body;Body	NA	0.000121963
cg22635307	0.0582804	1.06001	8	58405340	NA	NA	NA	3.93791e-05
cg11830605	0.0461047	1.04718	8	58926487	FAM110B	5'UTR	NA	2.85579e-05
cg06548637	-0.0404928	0.960316	8	60032355	TOX	TSS1500	Island	0.000170644
cg02890536	0.0267407	1.0271	8	62490952	ASPH;ASPH	Body;Body	NA	9.33747e-05
cg21248274	-0.0522459	0.949095	8	63162277	NKAIN3	Body	S_Shore	6.65035e-07
cg07448460	-0.050669	0.950593	8	63951879	GGH	TSS1500	Island	6.46556e-05
cg04093736	0.0349924	1.03561	8	67024651	NA	NA	N_Shore	0.000105211
cg21180685	-0.0389157	0.961832	8	67686852	SGK3;SGK3;SGK3	TSS1500;TSS1500;5'UTR	N_Shore	1.95035e-05
cg03062417	0.0286027	1.02902	8	67868321	TCF24	Body	NA	2.78524e-05
cg06125462	-0.0334291	0.967123	8	69243288	C8orf34;C8orf34;C8orf34-AS1	1stExon;1stExon;Body	Island	6.96414e-05
cg08172065	-0.0593961	0.942333	8	70981796	PRDM14	Body	N_Shore	7.97546e-05
cg16423461	-0.0253354	0.974983	8	71581601	XKR9;XKR9;LACTB2	5'UTR;1stExon;TSS200	Island	0.000128995
cg04065867	0.0624028	1.06439	8	75418085	NA	NA	NA	3.42215e-05
cg05042110	0.029838	1.03029	8	79470805	PKIA;PKIA	5'UTR;5'UTR	NA	7.99439e-05
cg10853277	0.0721116	1.07478	8	86436099	NA	NA	NA	0.000126513
cg18407168	0.0448863	1.04591	8	87179989	NA	NA	NA	1.36913e-05
cg17759167	0.119036	1.12641	8	95067999	NA	NA	NA	1.02804e-06
cg03769349	-0.0271328	0.973232	8	95565789	KIAA1429;KIAA1429	TSS200;TSS200	Island	6.64314e-05
cg24391331	0.0451679	1.0462	8	95648314	NA	NA	N_Shelf	6.65105e-06
cg17691292	0.0377696	1.03849	8	95654019	ESRP1;ESRP1;ESRP1;ESRP1;ESRP1	Body;Body;Body;Body;Body	Island	2.85892e-05
cg05825700	0.0393342	1.04012	8	99440522	KCNS2	Body	S_Shore	0.000122591
cg01820445	0.0376223	1.03834	8	102659014	GRHL2	Body	NA	9.88782e-05
cg00697125	-0.0674006	0.934821	8	103668147	KLF10	TSS200	Island	4.63111e-07
cg02628704	0.040929	1.04178	8	104253229	NA	NA	NA	1.12821e-05
cg04494906	0.0487615	1.04997	8	105338732	NA	NA	N_Shelf	5.55397e-05
cg16232570	0.0544344	1.05594	8	107072925	ZFPM2-AS1;ZFPM2-AS1	TSS200;TSS200	NA	3.5802e-05
cg09567089	-0.0444321	0.956541	8	114449312	CSMD3;CSMD3	TSS200;TSS200	NA	0.00018647
cg21662517	0.114458	1.12127	8	116913848	NA	NA	NA	1.38387e-06
cg10000529	0.0925424	1.09696	8	117697485	EIF3H	Body	NA	2.85203e-05
cg14447887	-0.030218	0.970234	8	117768111	EIF3H	TSS200	Island	9.49959e-05
cg25035602	0.0345279	1.03513	8	117857721	NA	NA	NA	0.000153661
cg16435373	0.0216824	1.02192	8	117962487	SLC30A8;SLC30A8;SLC30A8	TSS1500;TSS1500;TSS200	NA	0.000250724
cg01357613	-0.0703678	0.932051	8	123795013	ZHX2	5'UTR	S_Shore	3.20932e-05
cg01351717	-0.0707013	0.93174	8	124780698	FAM91A1	TSS200	Island	0.000189294
cg20648770	0.0536135	1.05508	8	125740532	MTSS1;MTSS1;MTSS1;MTSS1;MTSS1;MTSS1	1stExon;1stExon;1stExon;5'UTR;5'UTR;5'UTR	Island	0.000255217
cg21951438	0.0631922	1.06523	8	131001723	FAM49B;FAM49B	Body;Body	NA	1.89626e-05
cg12303470	0.0414189	1.04229	8	133262226	KCNQ3	Body	NA	0.000144516
cg03770727	0.0354919	1.03613	8	136691302	NA	NA	NA	0.000124191
cg26426186	0.0403057	1.04113	8	140632846	KCNK9	Body	S_Shore	0.000164107
cg18055853	0.0507171	1.05203	8	140671411	KCNK9;KCNK9	Body;Body	NA	3.16371e-06
cg08089741	0.0342902	1.03488	8	140785454	TRAPPC9;TRAPPC9	Body;Body	NA	0.000129478
cg26217356	0.0534852	1.05494	8	142076228	NA	NA	NA	2.78773e-05
cg17620390	0.0405304	1.04136	8	142109570	NA	NA	NA	1.06165e-06
cg01452650	0.0419569	1.04285	8	142132699	NA	NA	NA	0.000245607
cg07349348	0.0336613	1.03423	8	142253047	NA	NA	NA	4.10978e-05
cg25043496	0.0530878	1.05452	8	142309582	NA	NA	NA	5.17963e-05
cg19103499	0.043682	1.04465	8	142391497	NA	NA	NA	8.14793e-05
cg22981153	0.0487014	1.04991	8	142431765	PTP4A3;PTP4A3	TSS1500;TSS1500	S_Shelf	4.76674e-05
cg04150639	0.0690822	1.07152	8	142441547	PTP4A3;PTP4A3	3'UTR;3'UTR	S_Shore	6.5218e-06
cg15723250	0.0443841	1.04538	8	142447118	FLJ43860	Body	NA	0.000257926
cg15716833	0.0447586	1.04578	8	142477836	MROH5;MROH5;MROH5	Body;Body;Body	NA	0.00019264
cg21077957	0.0297229	1.03017	8	142505227	FLJ43860	Body	NA	3.80583e-05
cg15545253	0.0545754	1.05609	8	142840578	NA	NA	N_Shore	3.57105e-05
cg01034973	0.0497899	1.05105	8	143459908	TSNARE1	5'UTR	NA	0.000250846
cg14086271	0.0492088	1.05044	8	143528630	NA	NA	N_Shelf	2.09961e-05
cg12039286	-0.0650392	0.937031	8	143533193	NA	NA	Island	0.000154125
cg00390735	-0.0713888	0.9311	8	143553436	BAI1	Body	N_Shelf	6.16917e-05
cg11223512	0.0495014	1.05075	8	143615353	BAI1	Body	S_Shore	0.000204617
cg27487551	0.0333865	1.03395	8	143636680	NA	NA	NA	0.000232819
cg20281912	0.0563789	1.058	8	143745200	JRK;JRK	Body;3'UTR	NA	0.000101972
cg02415014	0.0279416	1.02834	8	143852576	LYNX1;LYNX1	Body;TSS1500	NA	0.000162073
cg00988777	0.0540132	1.0555	8	143916152	GML	TSS200	Island	0.000221741
cg06259052	-0.072087	0.93045	8	144100331	LY6E;LOC100133669;LY6E	5'UTR;TSS1500;5'UTR	Island	0.000253233
cg11967211	0.0345289	1.03513	8	144303509	NA	NA	NA	0.000137644
cg08141791	0.0377729	1.0385	8	144328996	ZFP41	TSS200	Island	3.54827e-05
cg17314785	0.0542582	1.05576	8	144356387	GLI4	Body	N_Shore	0.00023295
cg13407062	0.0486041	1.0498	8	144411431	TOP1MT	Body	NA	0.000229579
cg14457907	0.0543143	1.05582	8	144453733	RHPN1	Body	N_Shore	5.82777e-06
cg17517442	0.0766514	1.07967	8	144521470	ZC3H3	Body	Island	0.000204233
cg11964216	0.0779454	1.08106	8	144521570	ZC3H3	Body	Island	1.30138e-05
cg26392980	0.0497498	1.05101	8	144550312	ZC3H3	Body	N_Shelf	2.11186e-05
cg23318523	0.0537189	1.05519	8	144597448	ZC3H3	Body	NA	7.13692e-05
cg17999031	0.0545738	1.05609	8	144644150	GSDMD;GSDMD	Body;Body	S_Shore	0.000119599
cg13886338	0.0437812	1.04475	8	144650231	MROH6	Body	S_Shore	0.000180902
cg08197509	0.0483402	1.04953	8	144658905	NAPRT1	Body	N_Shore	0.000205403
cg16977198	0.0465286	1.04763	8	144671633	EEF1D;EEF1D;EEF1D;EEF1D;EEF1D;EEF1D;EEF1D;EEF1D	Body;Body;5'UTR;5'UTR;5'UTR;5'UTR;5'UTR;5'UTR	NA	0.000119263
cg08909244	-0.0628282	0.939105	8	144691917	PYCRL	TSS200	Island	0.000146732
cg05939312	0.0463492	1.04744	8	144717687	ZNF623	TSS1500	N_Shore	0.000176704
cg01612292	0.102813	1.10828	8	144809598	FAM83H	Body	Island	0.000254049
cg13991472	0.0379322	1.03866	8	144851924	NA	NA	N_Shore	0.000112428
cg08053370	0.0494878	1.05073	8	144870747	NA	NA	N_Shore	0.000107172
cg27246991	0.043761	1.04473	8	144892958	SCRIB;SCRIB	Body;Body	Island	9.10401e-05
cg00197659	0.0471434	1.04827	8	144944518	EPPK1	Body	S_Shore	0.000107045
cg21139368	0.0403187	1.04114	8	144945696	EPPK1	1stExon	N_Shore	8.80485e-05
cg12470219	0.0565656	1.0582	8	144955057	NA	NA	S_Shelf	1.64642e-05
cg06131046	0.0433902	1.04435	8	144957080	NA	NA	NA	0.000194147
cg10817223	0.0633835	1.06544	8	144966946	NA	NA	S_Shore	4.7291e-05
cg12864389	-0.0877124	0.916024	8	145025178	PLEC1;PLEC1;PLEC1;PLEC1	Body;Body;Body;TSS200	Island	1.66656e-05
cg07598407	0.0621341	1.06411	8	145048767	PLEC1;PLEC1	Body;TSS1500	Island	7.7978e-05
cg13699567	0.0411021	1.04196	8	145058808	PARP10	Body	NA	0.000261801
cg25644649	0.0374537	1.03816	8	145097639	SPATC1;SPATC1	Body;Body	N_Shelf	4.57723e-05
cg01193217	-0.0766763	0.92619	8	145104575	NA	NA	Island	0.000200231
cg26199906	-0.070271	0.932141	8	145106246	OPLAH	Body	Island	0.000240681
cg12890671	0.0547368	1.05626	8	145118864	NA	NA	S_Shelf	1.70864e-06
cg17366544	0.051252	1.05259	8	145154839	SHARPIN	Body	N_Shelf	5.1413e-07
cg16298761	0.0590134	1.06079	8	145169822	KIAA1875	Body	N_Shore	3.71664e-08
cg10734432	0.0514773	1.05283	8	145180544	NA	NA	Island	3.18156e-05
cg02908282	0.067844	1.0702	8	145502297	BOP1	Body	Island	0.000149544
cg01651710	0.0447405	1.04576	8	145577079	C8ORFK29	Body	N_Shore	0.000136652
cg05189540	0.0556121	1.05719	8	145580065	TMEM249;TMEM249;TMEM249;FBXL6;FBXL6;TMEM249	TSS1500;TSS1500;TSS1500;Body;Body;TSS1500	N_Shore	8.92578e-05
cg11370259	0.0512791	1.05262	8	145580736	FBXL6;GPR172A;FBXL6	Body;TSS1500;Body	N_Shore	0.000223017
cg10672880	0.0487873	1.05	8	145584004	GPR172A	Body	S_Shore	0.000210481
cg11637789	0.0607054	1.06259	8	145621586	CPSF1	Body	Island	1.89307e-06
cg22384877	0.0500193	1.05129	8	145626898	CPSF1;MIR1234	Body;TSS1500	S_Shelf	9.17403e-06
cg15189104	0.0367649	1.03745	8	145687562	CYHR1	Body	Island	0.000150929
cg18464896	0.0519691	1.05334	8	145691042	KIFC2;CYHR1;CYHR1;CYHR1	TSS1500;TSS200;TSS1500;TSS200	Island	0.000247087
cg01169413	-0.0649809	0.937085	8	145692813	KIFC2	Body	S_Shore	1.29839e-05
cg24423144	0.0525534	1.05396	8	145715335	NA	NA	NA	0.000211749
cg21518261	0.0420639	1.04296	8	145721667	PPP1R16A	TSS1500	N_Shelf	0.000172902
cg23747996	0.0410204	1.04187	8	145723492	PPP1R16A	Body	N_Shore	1.67615e-05
cg01629722	0.0405577	1.04139	8	145725402	PPP1R16A	Body	N_Shore	0.000233024
cg16582889	0.0480267	1.0492	8	145728438	GPT	TSS1500	N_Shore	2.86153e-05
cg00815230	0.0472425	1.04838	8	145730562	GPT	Body	Island	2.44756e-05
cg17926016	0.0396695	1.04047	8	145739374	RECQL4	Body	S_Shore	4.02686e-05
cg03949978	0.0561058	1.05771	8	145747140	LRRC14	3'UTR	N_Shore	1.37309e-06
cg13678453	0.0592588	1.06105	8	145753304	MGC70857;LRRC24	Body;TSS1500	Island	5.00837e-06
cg05041294	0.0553276	1.05689	8	145807369	KIAA1688	Body	S_Shore	0.000127758
cg10174318	0.0526167	1.05403	8	145847528	NA	NA	N_Shelf	8.21462e-05
cg12010198	0.0342573	1.03485	8	145939499	NA	NA	Island	8.53962e-05
cg23102959	-0.0849436	0.918564	8	145980627	ZNF251	5'UTR	Island	0.000124836
cg07505363	0.0320596	1.03258	8	146046335	NA	NA	NA	0.000105661
cg16901014	0.0345516	1.03516	8	146051423	ZNF7	TSS1500	N_Shore	6.51313e-05
cg10792544	-0.0562749	0.945279	9	73704	NA	NA	Island	3.9111e-05
cg08080289	0.0465904	1.04769	9	852921	DMRT1	Body	NA	9.86495e-05
cg07610139	0.0811847	1.08457	9	3874757	GLIS3;GLIS3	Body;Body	NA	1.21679e-05
cg23333878	-0.100307	0.90456	9	4299768	GLIS3;GLIS3	5'UTR;1stExon	Island	1.25896e-07
cg03210218	-0.0329452	0.967592	9	6016025	RANBP6;RANBP6;RANBP6	TSS1500;TSS1500;TSS1500	NA	3.1277e-05
cg21202136	0.0525831	1.05399	9	6532828	GLDC	3'UTR	NA	0.000125766
cg15142363	-0.0466662	0.954406	9	12775640	LURAP1L;LURAP1L;LURAP1L-AS1	5'UTR;1stExon;Body	Island	0.00017457
cg01940974	-0.0477903	0.953334	9	21802655	MTAP;MTAP	5'UTR;1stExon	Island	0.000254765
cg00510849	-0.0553978	0.946109	9	22446834	DMRTA1	TSS200	Island	4.08453e-05
cg14161094	0.0306323	1.03111	9	23089447	NA	NA	NA	0.000122467
cg02159303	0.0555253	1.0571	9	30773533	NA	NA	NA	5.74247e-05
cg03530200	0.0550208	1.05656	9	33983363	UBAP2;UBAP2	5'UTR;Body	NA	2.44255e-05
cg03206640	-0.0296312	0.970804	9	34329286	NUDT2;NUDT2;NUDT2;NUDT2;KIF24	TSS1500;TSS1500;TSS1500;TSS1500;TSS200	Island	4.47423e-05
cg11846315	-0.0690877	0.933245	9	35647073	NA	NA	Island	0.000140899
cg26607748	-0.0638199	0.938174	9	35690226	TPM2;TPM2;TPM2	TSS200;TSS200;TSS200	Island	8.66994e-05
cg00910297	-0.0394662	0.961302	9	35732756	CREB3;CREB3;TLN1	1stExon;5'UTR;TSS1500	Island	9.94561e-05
cg03777903	0.0297082	1.03015	9	35739212	GBA2	Body	NA	9.82788e-05
cg15818306	0.0382186	1.03896	9	35834279	TMEM8B;TMEM8B;TMEM8B	5'UTR;5'UTR;5'UTR	NA	9.8486e-05
cg27057201	0.0410526	1.04191	9	36874829	PAX5;PAX5;PAX5;PAX5;PAX5;PAX5;PAX5;PAX5;PAX5;PAX5;PAX5;PAX5;PAX5	Body;Body;Body;Body;Body;Body;Body;Body;Body;Body;Body;Body;Body	NA	0.000172431
cg02126968	0.0437847	1.04476	9	36934041	PAX5;PAX5;PAX5;PAX5;PAX5;PAX5;PAX5;PAX5;PAX5;PAX5;PAX5;PAX5;PAX5	Body;Body;Body;Body;Body;Body;Body;Body;Body;Body;Body;Body;Body	NA	1.0801e-05
cg07216169	0.0537855	1.05526	9	37384661	NA	NA	NA	0.000127013
cg14293898	0.0756086	1.07854	9	37780721	EXOSC3;EXOSC3	3'UTR;Body	NA	1.59087e-06
cg16783407	0.0326478	1.03319	9	38381593	NA	NA	NA	3.68432e-05
cg14970533	-0.0608439	0.94097	9	71736075	TJP2	TSS200	Island	6.64997e-06
cg02763189	0.0413623	1.04223	9	72043429	APBA1	3'UTR	NA	8.48029e-06
cg13870494	0.0860184	1.08983	9	72658358	MAMDC2	TSS200	N_Shore	0.00017403
cg02515233	-0.0452167	0.95579	9	72658837	MAMDC2;MAMDC2	1stExon;5'UTR	Island	0.00024293
cg13513232	0.0719755	1.07463	9	84435798	NA	NA	NA	0.000252703
cg13740515	0.0529513	1.05438	9	88514173	NA	NA	NA	0.000169761
cg02215126	0.0501573	1.05144	9	88651341	GOLM1;GOLM1	Body;Body	NA	0.000258959
cg14678409	0.107027	1.11296	9	90195336	DAPK1;DAPK1;DAPK1;DAPK1	Body;Body;Body;Body	NA	0.000188218
cg13854030	0.0544741	1.05599	9	90695351	NA	NA	S_Shelf	0.000263428
cg13861122	-0.0239203	0.976363	9	91849710	NA	NA	NA	0.000204381
cg08479926	0.0700413	1.07255	9	94951762	NA	NA	NA	0.000169749
cg13905252	0.0462346	1.04732	9	95376380	IPPK;CENPP	3'UTR;3'UTR	NA	5.84292e-07
cg13970093	0.0452644	1.0463	9	95873501	C9orf89	Body	NA	2.01132e-06
cg27627212	0.0523308	1.05372	9	95945924	WNK2;WNK2	TSS1500;TSS1500	N_Shore	1.76902e-05
cg15089991	0.0210262	1.02125	9	96444945	NA	NA	NA	1.12235e-06
cg14374754	-0.0828396	0.920499	9	96714295	BARX1	3'UTR	Island	0.000134256
cg09215353	0.0465085	1.04761	9	97386051	FBP1;FBP1	Body;Body	NA	0.000119442
cg22018784	-0.0482278	0.952917	9	98079448	FANCC	5'UTR	Island	0.000220922
cg13949487	-0.031317	0.969168	9	98637884	C9orf130;C9orf102;C9orf130	Body;TSS200;Body	Island	1.88923e-05
cg14486634	0.0506777	1.05198	9	98792175	NA	NA	S_Shore	2.45536e-05
cg01001515	0.0505624	1.05186	9	100123338	LOC100499484-C9ORF174;LOC100499484-C9ORF174;LOC100499484-C9ORF174;CCDC180	Body;Body;Body;Body	NA	0.000178221
cg16862783	0.0396179	1.04041	9	100802272	NA	NA	NA	1.88517e-06
cg01322839	0.0615932	1.06353	9	100898616	CORO2A;CORO2A	Body;Body	NA	0.000105201
cg25355826	0.0778144	1.08092	9	100992217	MIR6854;TBC1D2;TBC1D2;TBC1D2	TSS1500;Body;Body;Body	NA	0.000201379
cg14655604	0.111503	1.11796	9	101697315	NA	NA	NA	2.53554e-05
cg21239184	-0.0467221	0.954353	9	104295632	RNF20	TSS1500	N_Shore	6.127e-05
cg09228365	0.0520594	1.05344	9	110868415	NA	NA	NA	5.36978e-05
cg14538785	0.0751902	1.07809	9	112112130	NA	NA	NA	0.000209654
cg08876665	-0.086065	0.917535	9	114361338	PTGR1;PTGR1;PTGR1	5'UTR;5'UTR;5'UTR	N_Shore	8.65303e-05
cg17849354	-0.0660103	0.936121	9	116139248	HDHD3;HDHD3;HDHD3;HDHD3;HDHD3;HDHD3;HDHD3	5'UTR;5'UTR;5'UTR;TSS1500;1stExon;1stExon;1stExon	Island	0.000132399
cg13391488	0.0453194	1.04636	9	117068532	COL27A1	Body	NA	0.000234704
cg19056431	0.081377	1.08478	9	118244666	NA	NA	NA	9.98917e-05
cg21766370	-0.0488698	0.952305	9	123342298	CDK5RAP2;CDK5RAP2;CDK5RAP2;CDK5RAP2;CDK5RAP2;CDK5RAP2;CDK5RAP2;CDK5RAP2;CDK5RAP2;CDK5RAP2;CDK5RAP2	1stExon;1stExon;1stExon;5'UTR;5'UTR;5'UTR;Body;Body;Body;Body;Body	Island	1.10557e-06
cg13501527	0.0388657	1.03963	9	123640474	PHF19;PHF19	TSS1500;TSS1500	S_Shore	0.000113046
cg07896735	-0.0726704	0.929907	9	124030508	GSN;GSN;GSN;GSN;GSN;GSN;GSN	5'UTR;5'UTR;5'UTR;5'UTR;5'UTR;5'UTR;5'UTR	NA	2.83187e-05
cg05281406	0.0618243	1.06378	9	124449898	DAB2IP	Body	NA	5.06293e-05
cg04055450	0.0550545	1.0566	9	124588995	TTLL11	Body	NA	9.00543e-05
cg02825412	0.0282702	1.02867	9	124985756	LHX6;LHX6	Body;Body	N_Shore	1.24145e-05
cg17434149	-0.0631293	0.938822	9	124990763	LHX6;LHX6;LHX6;LHX6	TSS1500;TSS200;Body;Body	Island	0.000180344
cg09768944	-0.0422552	0.958625	9	125590709	PDCL	5'UTR	Island	6.09839e-05
cg03227114	0.0563816	1.058	9	127232045	NA	NA	NA	0.00014848
cg21249865	0.0536127	1.05508	9	127262352	NR5A1	Body	N_Shelf	0.000216986
cg06766270	0.0844464	1.08811	9	129269010	MVB12B	3'UTR	NA	5.86909e-05
cg14115771	0.0233663	1.02364	9	129275288	NA	NA	N_Shore	8.40643e-06
cg12697116	0.0312485	1.03174	9	129453085	LMX1B	Body	Island	2.22997e-05
cg27123327	0.0464337	1.04753	9	129544599	NA	NA	NA	2.52122e-05
cg09478960	0.0463611	1.04745	9	129963518	RALGPS1;RALGPS1;RALGPS1	Body;Body;Body	NA	0.000187851
cg14837436	-0.0580073	0.943643	9	130158920	SLC2A8;SLC2A8;SLC2A8;SLC2A8	TSS1500;TSS1500;TSS1500;TSS1500	Island	0.000197119
cg21401932	-0.0663132	0.935838	9	130160489	SLC2A8;SLC2A8;SLC2A8;SLC2A8	5'UTR;Body;Body;Body	Island	0.000147567
cg05353110	0.040244	1.04106	9	130440749	STXBP1;STXBP1	Body;Body	NA	6.72373e-05
[truncated: 2,454 more rows]
